# Supplementary material for: IS-seq: a novel high throughput survey of in vivo IS6110 transposition in multiple Mycobacterium tuberculosis genomes
Source: BMC Genomics. 2012 Jun 15;13:249. doi: 10.1186/1471-2164-13-249 (PMC3443423; doi:10.1186/1471-2164-13-249)
Supplement: Additional file 1 — Table S1. RFLP, barcode and sequencing information for strains . Table S2 Loci with identified IS 6110 insertions. Table S3 2kb and 50Kb window analysis for IS distribution . Table S4 Loci with insertion sites in multiple strains . Table S5 Characteristic insertion sites associated with specific M. tuberculosis lineages. Table S6 Classification of strains based on spoligotyping, RFLP and IS-seq . Table S7 Classification of sequenced M. tuberculosis genomes using IS-seq data . Table S8 Association between characteristic IS 6110 and biological traits by mutual information. Table S9 Barcodes used in primers and adapters. Table S10 Primers used for insertion site validation. [file 1471-2164-13-249-S1.xls]

## Sheet: Table S1
	Supplementary Table 1. RFLP, barcode and sequencing information for strains
	Strain	No. RFLP bands	No. of Reads	Insertion Sites	BC-Primer	BC-Adapter	Removed LowCoverage1		Strain	No. RFLP bands	No. of Reads	Insertion Sites	BC-Primer	BC-Adapter	Removed LowCoverage1
	Arg-1003	8	3012	12	CCGG	ATGTCT	0		Col-UT369	8	1236	10	TGCA	GTCAGT	0
	Arg-1023	7	753	8	GGCC	AGGGT	0		Col-UT372	11	6312	14	AGAA	AGAGTT	0
	Arg-10518	10	9280	11	GGCC	TCCCT	0		Col-UT374	9	4851	10	CCAA	AAATT	0
	Arg-10595	13	4944	15	TTCC	AGGGT	0		Col-UT376	7	4405	11	AGAA	CTATGT	0
	Arg-10665	12	3834	16	GGTT	CCACT	0		Col-UT38	10	1597	8	ATCG	TTTAT	0
	Arg-1082	7	849	7	AATA	CCACT	0		Col-UT381	8	1741	10	ACTG	TTTAT	0
	Arg-1088	11	7381	10	TAAA	GTGCAT	0		Col-UT384	8	4324	11	ACTG	ATGTCT	0
	Arg-1089	19	3413	14	AATA	AGGGT	0		Col-UT387	2	1117	3	CACC	CTATGT	0
	Arg-1091	13	3967	27	AGAA	GGCCT	0		Col-UT39	8	6373	9	ATGA	CGTCTT	0
	Arg-1092	13	7387	8	AATA	GGCCT	0		Col-UT393	3	2043	5	AAGT	CCACT	0
	Arg-1093	7	2093	19	TAAA	GGCCT	0		Col-UT397	4	2366	8	AAGT	GCTAT	0
	Arg-11185	11	1322	3	GGCC	TGTGCT	0		Col-UT401	11	1525	12	AGAA	TGTGCT	0
	Arg-11409	12	5214	14	TTCC	ACATAT	0		Col-UT43	10	14209	15	CGCG	AGAGTT	0
	Arg-1147	8	4007	19	AGAA	AAATT	0		Col-UT44	11	2628	10	TGCA	AGGGT	0
	Arg-1148	11	15208	21	CCGG	GGATT	0		Col-UT5	8	2874	9	CACC	CCTTT	0
	Arg-1151	9	11022	23	AATA	CCTTT	0		Col-UT50	11	3694	13	CGCG	TTGGT	0
	Arg-1153	3	3700	7	AATA	AAATT	0		Col-UT51	9	1574	13	CGCG	ACATAT	0
	Arg-1154	4	6420	9	AATA	TACACT	0		Col-UT53	7	5934	9	ATGA	TGTGCT	0
	Arg-116	7	2823	10	CCGG	GTGCAT	0		Col-UT56	9	3430	15	CGCG	GGCCT	0
	Arg-11608	12	14957	18	CCGG	AACCT	0		Col-UT57	13	9065	16	CGCG	GGTGT	0
	Arg-117	8	5292	10	TTCC	TTTAT	0		Col-UT59	11	4027	12	ATGA	CCACT	0
	Arg-118	7	1821	11	GGTT	AGGGT	0		Col-UT6	7	12344	10	AGAA	GCTAT	0
	Arg-11821	7	3446	9	GGTT	AACCT	0		Col-UT61	6	3844	9	CGCG	GGATT	0
	Arg-1189	9	1780	12	CCGG	AGAGTT	0		Col-UT63	9	11692	13	ATGA	CCTTT	0
	Arg-11940	13	3522	10	GGTT	AGAGTT	0		Col-UT66	7	4258	9	CGCG	ATGTCT	0
	Arg-11964	9	4233	13	CCCT	GTGCAT	0		Col-UT68	10	15167	15	ATGA	AACCT	0
	Arg-11998	7	11798	8	GGTT	GCTAT	0		Col-UT69	9	8262	14	ATGA	ATGTCT	0
	Arg-12012	8	5912	14	CCGG	TACACT	0		Col-UT70	8	2002	11	AGAA	GTCAGT	0
	Arg-1202	12	19533	15	GGCC	TTTAT	0		Col-UT74	10	17308	16	CGCG	TACACT	0
	Arg-12157	8	5492	11	CCCT	ATGTCT	0		Col-UT77	8	9151	13	CACC	TTTAT	0
	Arg-1234	9	965	13	AATA	CCGGT	0		Col-UT78	10	15698	14	CACC	TACACT	0
	Arg-1239	8	8477	10	AATA	GGATT	0		Col-UT79	8	2213	10	CCAA	TGAAT	0
	Arg-1240	13	9111	17	TAAA	TACACT	0		Col-UT8	9	7560	18	CACC	AGGGT	0
	Arg-12401	9	2014	15	GGCC	AACCT	0		Col-UT81	8	1063	8	TGCA	TGTGCT	0
	Arg-1241	13	9442	13	GGTT	TTGGT	0		Col-UT86	9	9668	16	CGCG	GTGCAT	0
	Arg-1242	8	3354	11	AATA	GGTGT	0		Col-UT87	7	5483	10	ATGA	TGAAT	0
	Arg-12422	8	8711	13	AATA	CGTCTT	0		Col-UT88	11	3068	16	CGCG	AGGGT	0
	Arg-1247	13	5546	18	AATA	TTTAT	0		Col-UT89	8	3997	17	TGCA	CCACT	0
	Arg-1248	9	6276	15	AATA	GCTAT	0		Col-UT95	13	7534	19	CACC	GGATT	0
	Arg-1249	9	4034	8	AATA	TTGGT	0		Col-UT98	11	6690	13	TCTT	ACATAT	0
	Arg-1250	11	9151	16	TTCC	GGTGT	0		Col-UT98C	11	11334	13	TGCA	TACACT	0
	Arg-1253	12	6634	14	TAAA	ATGTCT	0		Spa-1	7	7416	11	ATCG	CTATGT	0
	Arg-1254	10	5811	13	TAAA	GGTGT	0		Spa-10	11	7851	16	ATCG	AGAGTT	0
	Arg-1255	9	11652	14	CCCT	AAATT	0		Spa-100	11	14663	14	GGGA	CGTCTT	0
	Arg-12561	8	10108	15	AATA	AGAGTT	0		Spa-101	10	6694	15	GGGA	TGTGCT	0
	Arg-1261	13	3401	19	CCGG	TGAAT	0		Spa-102	8	1539	11	GGGA	CACGAT	0
	Arg-1262	8	17564	10	GGTT	CCTTT	0		Spa-103	8	3916	15	GGGA	GTCAGT	0
	Arg-12645	8	929	11	TTCC	ATGTCT	0		Spa-104	11	17735	16	GGGA	TACACT	0
	Arg-1296	12	14694	17	GGCC	AAATT	0		Spa-105	11	8130	12	GGGA	GTGCAT	0
	Arg-1298	9	6291	13	CCCT	TACACT	0		Spa-106	13	6951	18	GGGA	ACATAT	0
	Arg-12995	7	2227	9	GGTT	ATGTCT	0		Spa-107	14	8367	15	GGGA	ATGTCT	0
	Arg-13066	15	18611	19	CCCT	ACATAT	0		Spa-108	11	5453	17	GGGA	AGAGTT	0
	Arg-1323	14	5095	20	GGCC	CGTCTT	0		Spa-109	8	5847	9	GTGG	TCCCT	0
	Arg-13383	9	1669	12	TTCC	AGAGTT	0		Spa-11	13	23255	21	CGAC	TCCCT	0
	Arg-13444	7	15058	11	TTCC	AACCT	0		Spa-110	9	12348	14	GTGG	CCTTT	0
	Arg-13490	12	1346	4	TTCC	CCACT	0		Spa-111	14	9281	18	GTGG	TTGGT	0
	Arg-1375	11	1711	12	GGCC	TGAAT	0		Spa-112	12	7815	7	GTGG	GGCCT	0
	Arg-14015	7	1850	11	TTCC	TACACT	0		Spa-114	15	45188	15	GTGG	AAATT	0
	Arg-14520	9	10551	14	TTCC	GCTAT	0		Spa-115	12	2855	14	GTGG	TGAAT	0
	Arg-14523	9	1013	12	GGTT	GTGCAT	0		Spa-116	15	11331	11	GTGG	AACCT	0
	Arg-14566	11	1413	9	CCGG	CCACT	0		Spa-117	9	1745	11	GTGG	CCACT	0
	Arg-1481	9	7870	13	CCCT	CCTTT	0		Spa-118	11	4699	17	GTGG	GCTAT	0
	Arg-1483	8	2922	10	TTCC	TTGGT	0		Spa-119	9	10786	16	GTGG	TTTAT	0
	Arg-1485	12	3559	13	GGTT	GGATT	0		Spa-12	8	8750	13	CGAC	CCTTT	0
	Arg-1487	9	5265	9	TTCC	GGATT	0		Spa-120	16	3737	20	GTGG	AGGGT	0
	Arg-1489	8	3282	10	CCCT	TTGGT	0		Spa-121	15	7427	18	GTGG	GGTGT	0
	Arg-1490	9	10571	15	CCGG	CGTCTT	0		Spa-122	11	4971	16	GTGG	GGATT	0
	Arg-1497	7	14244	13	TAAA	AACCT	0		Spa-123	11	7911	19	GTGG	CTATGT	0
	Arg-1499	11	3966	14	TAAA	CCACT	0		Spa-124	10	5091	12	GTGG	CGTCTT	0
	Arg-1505	8	5096	12	TTCC	GGCCT	0		Spa-125	14	4693	15	GTGG	TGTGCT	0
	Arg-1506	10	5253	10	GGTT	TGTGCT	0		Spa-126	7	748	11	GTGG	CACGAT	0
	Arg-1507	8	8361	10	TAAA	GGATT	0		Spa-127	13	3277	19	GTGG	GTCAGT	0
	Arg-1511	8	7224	14	CCCT	TCCCT	0		Spa-128	9	5286	14	GTGG	TACACT	0
	Arg-1512	11	8257	15	AATA	ATGTCT	0		Spa-129	13	14011	17	GTGG	GTGCAT	0
	Arg-15129	8	5423	12	GGCC	CTATGT	0		Spa-13	12	4863	14	CGAC	TTGGT	0
	Arg-1517	8	3500	9	CCCT	CTATGT	0		Spa-130	18	10807	22	GTGG	ACATAT	0
	Arg-1518	12	12414	17	TAAA	CTATGT	0		Spa-131	14	10412	20	GTGG	ATGTCT	0
	Arg-1521	11	1608	16	CCCT	GTCAGT	0		Spa-132	12	6802	18	GTGG	AGAGTT	0
	Arg-1523	8	3486	10	TAAA	AAATT	0		Spa-133	4	3876	5	TAGG	TCCCT	0
	Arg-1525	13	1760	18	TTCC	TGAAT	0		Spa-134	13	29449	17	TAGG	CCTTT	0
	Arg-1526	10	12154	10	TTCC	CCTTT	0		Spa-136	6	4002	8	TAGG	GGCCT	0
	Arg-1527	11	5745	12	CCCT	CGTCTT	0		Spa-137	7	1464	10	TAGG	CCGGT	0
	Arg-1530	11	2046	12	CCCT	TGTGCT	0		Spa-138	11	43436	18	TAGG	AAATT	0
	Arg-1532	9	1161	12	CCGG	GTCAGT	0		Spa-139	10	6950	13	TAGG	TGAAT	0
	Arg-1538	10	15934	19	TTCC	AAATT	0		Spa-14	8	4670	20	CGAC	GGCCT	0
	Arg-1539	9	4232	11	TTCC	CGTCTT	0		Spa-140	2	2891	3	TAGG	AACCT	0
	Arg-1540	11	1261	15	GGTT	TGAAT	0		Spa-141	2	7670	11	TAGG	CCACT	0
	Arg-1541	15	7047	14	GGTT	CTATGT	0		Spa-142	8	5272	13	TAGG	GCTAT	0
	Arg-1542	8	8240	17	AGAA	AACCT	0		Spa-144	9	4535	17	TAGG	AGGGT	0
	Arg-1545	7	2091	10	CCCT	GGCCT	0		Spa-145	7	5363	13	TAGG	GGTGT	0
	Arg-1546	12	1415	13	GGTT	GTCAGT	0		Spa-146	12	5612	17	TAGG	GGATT	0
	Arg-1548	9	8224	11	CCGG	AAATT	0		Spa-147	15	13726	15	TAGG	CTATGT	0
	Arg-1555	12	2394	14	CCGG	GGCCT	0		Spa-148	18	11123	19	TAGG	CGTCTT	0
	Arg-1569	7	1270	9	CCGG	GGTGT	0		Spa-149	14	5896	10	TAGG	TGTGCT	0
	Arg-1625	8	2455	8	GGTT	GGCCT	0		Spa-150	10	1544	11	TAGG	CACGAT	0
	Arg-1627	15	5353	18	CCGG	TGTGCT	0		Spa-151	7	1854	8	TAGG	GTCAGT	0
	Arg-1629	10	1040	7	CCGG	TCCCT	0		Spa-152	8	10512	13	TAGG	TACACT	0
	Arg-1632	10	8155	10	GGTT	CGTCTT	0		Spa-153	11	15485	15	TAGG	GTGCAT	0
	Arg-1633	9	6843	11	CCGG	CCTTT	0		Spa-154	12	12467	11	TAGG	ACATAT	0
	Arg-1635	9	7038	17	AATA	GTCAGT	0		Spa-155	16	5230	11	TAGG	ATGTCT	0
	Arg-1636	10	4951	17	GGTT	TCCCT	0		Spa-156	17	5159	23	TAGG	AGAGTT	0
	Arg-1643	8	11729	12	GGTT	AAATT	0		Spa-157	16	5904	18	TTGT	TCCCT	0
	Arg-1661	13	4038	17	TAAA	AGGGT	0		Spa-158	10	8162	17	TTGT	CCTTT	0
	Arg-1698	10	6524	13	TTCC	TCCCT	0		Spa-159	15	27020	19	TTGT	TTGGT	0
	Arg-1699	11	2718	15	CCCT	GGATT	0		Spa-16	8	23923	15	CGAC	AAATT	0
	Arg-1711	10	2016	10	AATA	TGTGCT	0		Spa-160	12	6031	22	TTGT	GGCCT	0
	Arg-1735	12	2268	17	CCCT	AACCT	0		Spa-161	15	2313	16	TTGT	CCGGT	0
	Arg-1743	7	6395	13	GGCC	GGTGT	0		Spa-162	9	8154	16	TTGT	AAATT	0
	Arg-1776	12	9792	13	CCCT	GCTAT	0		Spa-163	15	5259	14	TTGT	TGAAT	0
	Arg-186	8	1468	10	GGCC	ATGTCT	0		Spa-164	8	13613	7	TTGT	AACCT	0
	Arg-1893	13	16702	20	GGCC	GCTAT	0		Spa-165	4	682	2	TTGT	CCACT	0
	Arg-1995	12	8941	20	TTCC	CTATGT	0		Spa-166	9	10972	13	TTGT	GCTAT	0
	Arg-2152	22	2598	22	CCCT	CCACT	0		Spa-167	11	16139	17	TTGT	TTTAT	0
	Arg-2321	13	3530	19	CCGG	AGGGT	0		Spa-168	8	3248	17	TTGT	AGGGT	0
	Arg-241	10	2959	12	CCGG	TTTAT	0		Spa-169	2	1116	4	TTGT	GGTGT	0
	Arg-265	8	804	11	TAAA	TTGGT	0		Spa-17	7	2560	9	CGAC	TGAAT	0
	Arg-342	14	4493	17	AGAA	TTGGT	0		Spa-170	14	9231	16	TTGT	GGATT	0
	Arg-349	14	51563	23	AGAA	CCTTT	0		Spa-171	13	2369	18	TTGT	CTATGT	0
	Arg-383	10	2650	13	TAAA	TCCCT	0		Spa-172	14	34608	16	TTGT	CGTCTT	0
	Arg-403	7	4897	9	GGCC	TACACT	0		Spa-173	18	6099	19	TTGT	TGTGCT	0
	Arg-410	9	1950	12	GGCC	AGAGTT	0		Spa-175	8	2136	10	TTGT	GTCAGT	0
	Arg-484	9	6442	13	GGCC	CCTTT	0		Spa-176	14	7357	10	TTGT	TACACT	0
	Arg-6006	11	4058	14	CCGG	GCTAT	0		Spa-177	14	4115	16	TTGT	GTGCAT	0
	Arg-6548	8	2058	11	TAAA	CCTTT	0		Spa-178	7	3336	10	TTGT	ACATAT	0
	Arg-697	10	2186	11	GGCC	GGCCT	0		Spa-179	11	9322	17	TTGT	ATGTCT	0
	Arg-700	12	8897	15	GGCC	GGATT	0		Spa-18	11	4652	10	CGAC	AACCT	0
	Arg-752	12	2269	8	GGCC	CCACT	0		Spa-180	14	4584	17	TTGT	AGAGTT	0
	Arg-811	15	2869	15	GGCC	GTGCAT	0		Spa-181	8	7032	13	TCTT	TCCCT	0
	Arg-834	10	8154	10	AATA	GTGCAT	0		Spa-182	8	14701	8	TCTT	CCTTT	0
	Arg-836	8	9412	14	CCCT	TTTAT	0		Spa-183	17	7913	16	TCTT	TTGGT	0
	Arg-839	12	16914	16	TAAA	GCTAT	0		Spa-184	9	4993	22	TCTT	GGCCT	0
	Arg-841	14	32254	19	AATA	ACATAT	0		Spa-185	11	1338	4	TCTT	CCGGT	0
	Arg-846	9	3859	10	AATA	TGAAT	0		Spa-186	18	43467	25	TCTT	AAATT	0
	Arg-847	10	1376	12	TAAA	TTTAT	0		Spa-187	11	5458	15	TCTT	TGAAT	0
	Arg-848	14	13341	15	AATA	CTATGT	0		Spa-188	15	18780	15	TCTT	AACCT	0
	Arg-853	11	1946	14	TAAA	GTCAGT	0		Spa-189	9	4694	11	TCTT	CCACT	0
	Arg-854	14	1836	7	CCGG	ACATAT	0		Spa-19	14	5129	20	CGAC	CCACT	0
	Arg-881	8	18627	15	AGAA	TCCCT	0		Spa-190	14	9746	17	TCTT	GCTAT	0
	Arg-888	11	3155	14	AGAA	TGAAT	0		Spa-191	11	8330	15	TCTT	TTTAT	0
	Arg-893	11	3385	15	TAAA	TGTGCT	0		Spa-192	8	3518	11	TCTT	AGGGT	0
	Arg-900	15	2947	12	GGCC	ACATAT	0		Spa-193	11	6762	13	TCTT	GGTGT	0
	Arg-922	15	7309	16	TAAA	ACATAT	0		Spa-194	9	10285	11	TCTT	GGATT	0
	Arg-926	14	4815	16	CCCT	GGTGT	0		Spa-195	14	8676	10	TCTT	CTATGT	0
	Arg-938	9	2501	12	CCCT	AGGGT	0		Spa-196	10	11064	13	TCTT	CGTCTT	0
	Arg-939	7	2320	10	GGCC	TTGGT	0		Spa-197	14	3213	16	TCTT	TGTGCT	0
	Arg-951	7	3804	9	CCGG	TTGGT	0		Spa-199	9	1390	12	TCTT	GTCAGT	0
	Arg-953	8	6696	10	AATA	TCCCT	0		Spa-2	12	31367	17	ATCG	CGTCTT	0
	Arg-957	16	22067	28	CCGG	CTATGT	0		Spa-20	9	4311	15	CGAC	GCTAT	0
	Arg-979	8	12103	12	AATA	AACCT	0		Spa-200	7	4878	9	TCTT	TACACT	0
	Arg-981	15	24194	20	TAAA	CGTCTT	0		Spa-21	11	9543	13	CGAC	TTTAT	0
	Arg-986	9	9218	18	TAAA	AGAGTT	0		Spa-22	10	3467	12	CGAC	AGGGT	0
	Arg-994	12	3045	13	GGTT	GGTGT	0		Spa-23	11	14718	13	CGAC	GGTGT	0
	Col-H37Rv	13	15248	17	TCTT	GTGCAT	0		Spa-24	10	9827	20	CGAC	GGATT	0
	Col-UT1	8	3369	9	CGCG	GCTAT	0		Spa-25	9	9149	12	CGAC	CTATGT	0
	Col-UT10	7	5212	9	CGCG	TGAAT	0		Spa-26	8	20079	14	CGAC	CGTCTT	0
	Col-UT101	7	3982	10	ACTG	TGTGCT	0		Spa-28	12	3458	15	CGAC	TGTGCT	0
	Col-UT103	11	11904	14	ACTG	CGTCTT	0		Spa-3	12	7144	12	ATCG	TGTGCT	0
	Col-UT104	9	1853	8	ACTG	CTATGT	0		Spa-30	12	3573	4	CGAC	GTCAGT	0
	Col-UT105	7	3558	10	ACTG	GTCAGT	0		Spa-31	9	4366	13	CGAC	TACACT	0
	Col-UT107	12	15608	14	CGCG	TCCCT	0		Spa-32	9	11380	15	CGAC	GTGCAT	0
	Col-UT113	7	6005	13	CACC	TTGGT	0		Spa-33	10	6141	13	CGAC	ACATAT	0
	Col-UT117	9	15462	13	CCAA	ATGTCT	0		Spa-34	9	3950	11	CGAC	ATGTCT	0
	Col-UT118	12	1847	17	CGCG	TGTGCT	0		Spa-35	6	1779	9	CGAC	AGAGTT	0
	Col-UT121	8	4112	12	AAGT	GTCAGT	0		Spa-36	12	7223	22	ATTT	TCCCT	0
	Col-UT125	7	2982	8	CCAA	GGTGT	0		Spa-37	17	18413	23	ATTT	CCTTT	0
	Col-UT126	8	1098	12	CCAA	GGCCT	0		Spa-38	10	1631	13	ATTT	TTGGT	0
	Col-UT127R	7	4495	10	AGAA	ATGTCT	0		Spa-39	10	3453	21	ATTT	GGCCT	0
	Col-UT129	8	5918	10	ATCG	AAATT	0		Spa-4	9	1234	11	ATCG	CACGAT	0
	Col-UT13	8	14980	10	CCAA	CCTTT	0		Spa-41	10	7761	15	ATTT	AAATT	0
	Col-UT131	10	9013	15	ACTG	ACATAT	0		Spa-43	17	10226	21	ATTT	AACCT	0
	Col-UT133	10	2179	10	ACTG	CACGAT	0		Spa-44	12	3449	14	ATTT	CCACT	0
	Col-UT135	7	6122	11	ACTG	GGATT	0		Spa-45	11	8806	16	ATTT	GCTAT	0
	Col-UT136	9	10152	14	CGCG	AAATT	0		Spa-47	9	2513	12	ATTT	AGGGT	0
	Col-UT137	8	3099	23	ATCG	GGCCT	0		Spa-48	18	13792	21	ATTT	GGTGT	0
	Col-UT138	10	5383	20	CCAA	CTATGT	0		Spa-5	16	12426	23	ATCG	GTCAGT	0
	Col-UT14	7	16302	14	AAGT	CGTCTT	0		Spa-50	8	12892	15	ATTT	GGATT	0
	Col-UT140	8	7184	9	ATGA	GGATT	0		Spa-51	13	10270	16	ATTT	CTATGT	0
	Col-UT141	7	2757	18	ATGA	GGCCT	0		Spa-52	14	20405	21	ATTT	CGTCTT	0
	Col-UT142	7	19864	13	TGCA	AAATT	0		Spa-53	6	3232	8	ATTT	TGTGCT	0
	Col-UT143	11	16684	14	CACC	GCTAT	0		Spa-54	9	1252	11	ATTT	CACGAT	0
	Col-UT145	14	12692	11	CACC	AACCT	0		Spa-55	11	2209	13	ATTT	GTCAGT	0
	Col-UT147	4	1462	5	AGAA	TACACT	0		Spa-56	7	9147	12	ATTT	TACACT	0
	Col-UT147C	8	4570	11	TGCA	ACATAT	0		Spa-57	11	9311	15	ATTT	GTGCAT	0
	Col-UT148	10	8795	18	AGAA	TTTAT	0		Spa-58	7	1983	9	ATTT	ACATAT	0
	Col-UT15	9	4566	10	CACC	GGTGT	0		Spa-59	8	3237	11	ATTT	ATGTCT	0
	Col-UT153	8	3977	10	AAGT	ACATAT	0		Spa-6	10	18144	17	ATCG	TACACT	0
	Col-UT160	10	7885	14	AAGT	GGTGT	0		Spa-60	10	3767	14	ATTT	AGAGTT	0
	Col-UT162	12	9332	7	CACC	TCCCT	0		Spa-61	13	23484	18	GAGC	TCCCT	0
	Col-UT163	8	12965	14	TGCA	AACCT	0		Spa-62	10	26748	15	GAGC	CCTTT	0
	Col-UT164	8	5444	7	AAGT	GGCCT	0		Spa-63	8	5025	14	GAGC	TTGGT	0
	Col-UT166	9	2885	12	AAGT	TACACT	0		Spa-64	8	7436	21	GAGC	GGCCT	0
	Col-UT167	8	3643	10	ACTG	TTGGT	0		Spa-65	10	1022	13	GAGC	CCGGT	0
	Col-UT168	8	10249	16	ACTG	AGAGTT	0		Spa-66	6	5901	12	GAGC	AAATT	0
	Col-UT17	8	9117	13	CCAA	TACACT	0		Spa-67	10	2920	12	GAGC	TGAAT	0
	Col-UT171	8	4866	10	ATCG	CCTTT	0		Spa-68	10	5740	13	GAGC	AACCT	0
	Col-UT173	8	5390	11	ATCG	TTGGT	0		Spa-69	13	5688	16	GAGC	CCACT	0
	Col-UT174	10	55120	12	ACTG	GTGCAT	0		Spa-7	13	48044	17	ATCG	GTGCAT	0
	Col-UT175	11	7897	14	CCAA	TCCCT	0		Spa-71	10	11007	15	GAGC	TTTAT	0
	Col-UT178	9	5181	12	CCAA	GGATT	0		Spa-72	8	4568	17	GAGC	AGGGT	0
	Col-UT179	10	3928	11	CACC	TGAAT	0		Spa-73	9	11774	17	GAGC	GGTGT	0
	Col-UT181	11	17370	19	CCAA	TTTAT	0		Spa-74	8	9580	13	GAGC	GGATT	0
	Col-UT182	8	18352	14	AGAA	GGTGT	0		Spa-75	13	11539	16	GAGC	CTATGT	0
	Col-UT184	8	2169	10	AGAA	ACATAT	0		Spa-76	12	8143	15	GAGC	CGTCTT	0
	Col-UT185	10	7114	19	AAGT	AGAGTT	0		Spa-77	11	4219	16	GAGC	TGTGCT	0
	Col-UT189	11	9850	17	ACTG	GGCCT	0		Spa-78	12	1349	13	GAGC	CACGAT	0
	Col-UT191	11	26660	20	CCAA	GTGCAT	0		Spa-79	11	2203	10	GAGC	GTCAGT	0
	Col-UT194	8	8948	13	CCAA	CGTCTT	0		Spa-8	8	10309	11	ATCG	ACATAT	0
	Col-UT196	9	30335	23	AAGT	TTGGT	0		Spa-80	5	3572	5	GAGC	TACACT	0
	Col-UT197	8	5496	11	TGCA	ATGTCT	0		Spa-81	12	9338	17	GAGC	GTGCAT	0
	Col-UT201	8	5261	12	TGCA	AGAGTT	0		Spa-82	11	2794	10	GAGC	ACATAT	0
	Col-UT204	10	12779	15	TGCA	GTGCAT	0		Spa-83	11	6906	13	GAGC	ATGTCT	0
	Col-UT206	7	8835	12	CACC	GGCCT	0		Spa-84	8	5644	15	GAGC	AGAGTT	0
	Col-UT207	11	7032	19	CCAA	CCACT	0		Spa-85	12	11232	13	GGGA	TCCCT	0
	Col-UT208	9	3702	12	ATGA	TACACT	0		Spa-86	14	17604	22	GGGA	CCTTT	0
	Col-UT21	8	2951	10	CGCG	CCACT	0		Spa-87	10	3479	14	GGGA	TTGGT	0
	Col-UT211	9	3993	11	CCAA	AGGGT	0		Spa-88	14	5244	21	GGGA	GGCCT	0
	Col-UT214	11	5069	12	CACC	GTCAGT	0		Spa-9	6	9395	13	ATCG	ATGTCT	0
	Col-UT219	2	2847	13	ACTG	AACCT	0		Spa-90	14	10348	18	GGGA	AAATT	0
	Col-UT22	10	1487	11	AAGT	TGAAT	0		Spa-91	7	2004	13	GGGA	TGAAT	0
	Col-UT220	10	18038	17	ACTG	TCCCT	0		Spa-92	10	9132	17	GGGA	AACCT	0
	Col-UT221	12	17169	16	AGAA	GTGCAT	0		Spa-93	7	3689	9	GGGA	CCACT	0
	Col-UT224	8	28517	15	TGCA	CGTCTT	0		Spa-94	10	13625	18	GGGA	GCTAT	0
	Col-UT226	10	1283	12	AAGT	CACGAT	0		Spa-95	11	3424	13	GGGA	TTTAT	0
	Col-UT23	6	1252	9	AAGT	CCGGT	0		Spa-96	8	3101	16	GGGA	AGGGT	0
	Col-UT230	9	11253	13	ACTG	AAATT	0		Spa-97	6	1992	13	GGGA	GGTGT	0
	Col-UT231	10	18374	17	AGAA	GGATT	0		Spa-98	8	2320	14	GGGA	GGATT	0
	Col-UT233	8	10392	6	CACC	AGAGTT	0		Spa-99	10	6461	16	GGGA	CTATGT	0
	Col-UT239	9	11729	14	ATGA	AGAGTT	0		Spa-C1	10	6463	15	TCTT	AGAGTT	0
	Col-UT23R	11	17008	19	AAGT	CCTTT	0		Spa-C2	19	631	8	CAT	GTGCAT	0
	Col-UT240	11	21262	14	CGCG	CGTCTT	0		Arg-1015	9	419	3	GGCC	CCGGT	1
	Col-UT242	9	3270	13	TGCA	CTATGT	0		Arg-1067	7	451	6	TTCC	GTGCAT	1
	Col-UT243	10	4482	16	ATGA	GTCAGT	0		Arg-1209	12	549	8	GGCC	CACGAT	1
	Col-UT245	11	3486	12	TGCA	TGAAT	0		Arg-1238	8	623	1	TAAA	TGAAT	1
	Col-UT246	6	7044	10	ATGA	TTGGT	0		Arg-1246	8	348	5	GGCC	GTCAGT	1
	Col-UT247	7	5917	12	CGCG	CTATGT	0		Arg-1257	10	680	8	TTCC	CCGGT	1
	Col-UT248	9	4495	14	AAGT	AACCT	0		Arg-1264	8	114	2	CCGG	CCGGT	1
	Col-UT250	8	4147	4	TGCA	TTTAT	0		Arg-13196	8	127	1	AGAA	CCACT	1
	Col-UT251	11	12441	14	ATCG	AACCT	0		Arg-13238	12	1049	5	GGTT	ACATAT	1
	Col-UT253	9	9615	15	CACC	GTGCAT	0		Arg-15059	12	730	8	GGTT	TTTAT	1
	Col-UT254	10	1695	13	ATGA	CACGAT	0		Arg-1516	11	314	5	TTCC	CACGAT	1
	Col-UT259	8	57372	15	ATGA	AAATT	0		Arg-1520	8	278	4	TAAA	CACGAT	1
	Col-UT26	7	2820	16	AAGT	GGATT	0		Arg-1522	13	610	8	CCCT	CACGAT	1
	Col-UT260	9	1388	11	ATCG	AGGGT	0		Arg-1528	7	293	5	CCCT	CCGGT	1
	Col-UT261	10	8778	14	TCTT	ATGTCT	0		Arg-1531	12	957	9	TTCC	TGTGCT	1
	Col-UT262	9	18175	13	TGCA	TCCCT	0		Arg-1536	14	400	3	CCGG	CACGAT	1
	Col-UT263	9	4736	12	ATGA	CTATGT	0		Arg-1537	12	276	4	GGTT	CCGGT	1
	Col-UT264	10	13645	12	ATGA	TCCCT	0		Arg-1549	6	509	7	CCCT	TGAAT	1
	Col-UT265	8	14205	10	CGCG	CCTTT	0		Arg-1551	9	130	1	GGTT	CACGAT	1
	Col-UT267	9	4819	12	TGCA	TTGGT	0		Arg-1563	13	985	11	TTCC	GTCAGT	1
	Col-UT27	9	3889	17	ATGA	AGGGT	0		Arg-665	11	723	7	GGTT	TACACT	1
	Col-UT271	11	5087	15	TGCA	GGATT	0		Arg-669	8	744	8	CCCT	AGAGTT	1
	Col-UT272	13	7100	15	ATGA	GTGCAT	0		Arg-918	14	1073	9	AGAA	CCGGT	1
	Col-UT274	10	4901	13	CGCG	GTCAGT	0		Arg-949	17	134	1	TAAA	CCGGT	1
	Col-UT275	10	21941	14	ATGA	TTTAT	0		Arg-996	11	621	4	AATA	CACGAT	1
	Col-UT276	10	11513	15	CACC	ATGTCT	0		Col-UT144	8	797	3	CCAA	CACGAT	1
	Col-UT278	8	5178	11	CGCG	AACCT	0		Col-UT161	10	421	5	CACC	CACGAT	1
	Col-UT28	9	1778	12	AAGT	ATGTCT	0		Col-UT190	8	14	0	ATGA	ACATAT	1
	Col-UT281	7	5764	11	TGCA	GCTAT	0		Col-UT228	11	4	0	ACTG	TGAAT	1
	Col-UT282	11	17711	14	CCAA	AGAGTT	0		Col-UT25	6	113	0	ATCG	GGTGT	1
	Col-UT288	9	6888	14	AAGT	CTATGT	0		Col-UT252	11	323	2	ATGA	GCTAT	1
	Col-UT289	11	4208	13	AAGT	AAATT	0		Col-UT269	7	66	1	ATGA	CCGGT	1
	Col-UT300	11	1728	9	CCAA	TTGGT	0		Col-UT279	8	129	1	AAGT	TGTGCT	1
	Col-UT303	8	1302	9	ATCG	TGAAT	0		Col-UT284	6	147	1	ATCG	CCACT	1
	Col-UT305	8	8617	14	CACC	TGTGCT	0		Col-UT286	9	88	1	ATCG	GGATT	1
	Col-UT308	8	7889	12	CCAA	ACATAT	0		Col-UT292	9	108	1	ATCG	GCTAT	1
	Col-UT311	9	7903	16	AAGT	TCCCT	0		Col-UT293	17	1050	12	TGCA	CACGAT	1
	Col-UT312	9	8316	13	TGCA	GGTGT	0		Col-UT30	6	179	1	CCAA	TGTGCT	1
	Col-UT316	11	12879	16	CACC	AAATT	0		Col-UT339	9	698	2	ATCG	CCGGT	1
	Col-UT317	8	4016	10	AGAA	CGTCTT	0		Col-UT351	5	464	5	CACC	CCGGT	1
	Col-UT320	9	1875	11	TGCA	CCGGT	0		Col-UT352	10	645	8	AGAA	CACGAT	1
	Col-UT324	10	4025	11	ACTG	CCACT	0		Col-UT364	11	10	0	ACTG	GCTAT	1
	Col-UT325	13	15680	16	CGCG	TTTAT	0		Col-UT49	9	206	1	CACC	ACATAT	1
	Col-UT327	11	6424	13	ATGA	GGTGT	0		Col-UT51R	9	527	9	CCAA	CCGGT	1
	Col-UT329	9	2078	17	ACTG	AGGGT	0		Col-UT52	11	613	3	CGCG	CACGAT	1
	Col-UT330	11	1140	13	ACTG	CCGGT	0		Col-UT55	4	49	1	CGCG	CCGGT	1
	Col-UT330C	11	12867	14	AAGT	TTTAT	0		Spa-113	15	1410	12	GTGG	CCGGT	1
	Col-UT331	11	3959	14	ACTG	TACACT	0		Spa-135	7	305	1	TAGG	TTGGT	1
	Col-UT341	10	5705	13	ACTG	CCTTT	0		Spa-143*	0	493	0	TAGG	TTTAT	1
	Col-UT343	8	7483	12	ATCG	TCCCT	0		Spa-15	7	54	0	CGAC	CCGGT	1
	Col-UT345	13	4963	15	CCAA	GCTAT	0		Spa-174	14	530	6	TTGT	CACGAT	1
	Col-UT348	11	2812	12	CACC	CCACT	0		Spa-198	7	384	4	TCTT	CACGAT	1
	Col-UT349	8	5183	11	CACC	CGTCTT	0		Spa-27	16	1559	15	CAT	TGTGCT	1
	Col-UT35	8	968	8	CCAA	AACCT	0		Spa-29	10	821	10	CGAC	CACGAT	1
	Col-UT350	9	2643	5	AGAA	AGGGT	0		Spa-40	12	415	5	ATTT	CCGGT	1
	Col-UT353	9	2853	14	CCAA	GTCAGT	0		Spa-42	9	661	3	ATTT	TGAAT	1
	Col-UT354	7	2720	18	TGCA	GGCCT	0		Spa-46	10	279	4	ATTT	TTTAT	1
	Col-UT356	7	3170	4	ACTG	GGTGT	0		Spa-49	5	130	2	CAT	GTCAGT	1
	Col-UT359	8	25705	18	AAGT	GTGCAT	0		Spa-70	6	314	1	GAGC	GCTAT	1
	Col-UT361	8	3312	12	AAGT	AGGGT	0		Spa-89	17	1280	8	GGGA	CCGGT	1
	Col-UT363	11	6545	14	TGCA	CCTTT	0
	* M. avium (no IS6110)
	1. Labeled with 1 if the strain was removed from further analysis due to low coverage of the reads per predicted number of insertion sites (see main text).
	* M. avium (no IS6110)
	1. Labeled with 1 if the strain was removed from further analysis due to low coverage of the reads per predicted number of insertion sites (see main text).

## Sheet: Table S2
	Supplementary Table 2. Loci with identified IS6110 insertions
				Functional category (2)				Insertions
	Locus (1)	Gene ID	Description	NCBI	TB list	Characteristics (3)	# strains	# independent sites (4)	Hotspots (5)
	MT0413-MT0414	-	IS6110, transposase	L			88	1	A
	MT1799 (RvD2*)	-	Phospholipase C	M			22	8	M
	MT1802:MT1803 (RvD2*:Rv1756c*)	-					2	1
	MT1811:MT1812 (Rv1762c*:RvD3*)	-					1	1
	MT1812 (RvD3*)	-	Hypothetical protein	-			54	2	A
	MT1812:MT1813 (RvD3*)	-					1	1
	MT1979:MT1980	-					13	1
	MT2080.1 (RvD1*)	-	Hypothetical protein	-			2	2
	MT2080.1:MT2081 (RvD1*)	-					1	1
	MT2081 (RvD1*)	-	Hypothetical protein	-			3	3
	MT2082 (RvD1*)	-	Helicase, putative/conserved hypothetical protein	R			5	2
	MT2165:MT2165.1	-					29	5	M, C
	MT2419:MT2420 (RvD4)	-					8	4
	MT2420 (RvD4*)	-	Hypothetical protein	-			2	2
	MT2421 (RvD4*)	-	Hypothetical protein	S			10	6	M, C
	MT2421:MT2422 (RvD4*)	-					4	1
	MT2423 (RvD4*)	-	PPE family protein	-			83	7	A, H
	MT2553 (Rv2478c*)	-	Conserved hypothetical protein	L	10		3	1
	MT2726	-	Hypothetical protein	-			4	1
	MT3099-MT3100	-	IS6110, transposase	L			3	1
	MT3106.1 (Rv3022A*)	-	PE family protein	-	6		35	2
	MT3247:MT3248	-					2	2
	MT3248	-	PPE family protein	N			1	1
	MT3275:MT3275.1	-					13	4	M
	MT3275.1	-	Hypothetical protein	-			16	6	M, C
	MT3426 (RvD5*)	-	Pterin-4-alpha-carbinolamine dehydratase	H			25	6	M
	MT3426:MT3427 (RvD5*)	MT3426:moaA:3					195	1	A
	MT3428 (RvD5*)	-	Transcriptional regulator, afsr/dnri/redd family	T			1	1
	MT3429 (RvD5*)	-	Hypothetical protein	-			185	10	A*, H, C
	MT3429:MT3430 (RvD5*)	-					101	6	A*, H, C
	MT3430 (RvD5*)	-	IS1547 transposase	S			6	3
	MT3579 (Rv3473c*)	bpoA	Possible peroxidase	R	0		3	1
	Rv0001	dnaA	Chromosomal replication initiation protein	L	2	D/P - E	1	1
	Rv0001:Rv0002	dnaA:dnaN					45	6	A, H, C [1]
	Rv0010c:Rv0011c	-					4	1
	Rv0032	bioF2	Possible 8-amino-7-oxononanoate synthase	H	7		1	1
	Rv0033	acpA	Probable acyl carrier protein	IQ	1	D/P	1	1
	Rv0042c	-	Possible transcriptional regulatory protein	K	9		4	1
	Rv0070c:Rv0071	glyA2:Rv0071					1	1
	Rv0071:Rv0072	-					10	1
	Rv0072	-	Probable glutamine-transport transmembrane protein abc transporte	M	3		1	1
	Rv0081	-	Probable transcriptional regulatory protein	-	9	D/P	2	1
	Rv0181c	-	Conserved hypothetical protein	R	10		1	1
	Rv0182c	sigG	RNA polymerase factor sigma-70	K	2		1	1
	Rv0197	-	Possible oxidoreductase	C	7		1	1
	Rv0246	-	Probable conserved integral membrane protein	-	3		2	1
	Rv0257	-	Conserved hypothetical protein	-	10		1	1
	Rv0336	-	Conserved 13E12 repeat family protein	-	5	E	16	1
	Rv0346c:Rv0347	ansP2:Rv0347					1	1
	Rv0355c	PPE8	PPE Family protein	N	6		1	1
	Rv0366c	-	Conserved hypothetical protein	S	10		1	1
	Rv0388c:Rv0389	PPE9:purT				D/P	1	1
	Rv0392c	ndhA	Probable membrane NADH dehydrogenase	C	7		1	1
	Rv0395	-	Hypothetical protein	-	10		2	2
	Rv0396	-	Hypothetical protein	-	10		1	1
	Rv0402c	mmpL1	Probable conserved transmembrane transport protein	R	3	D/P	16	6	M, [2]
	Rv0403c	mmpS1	Probable conserved membrane protein	-	3		225	6	A*, H, C [1]
	Rv0403c:Rv0404	mmpS1:fadD30					1	1
	Rv0405	pks6	Probable membrane bound polyketide synthase	Q	1	D/P-E	3	2
	Rv0488	-	Probable conserved integral membrane protein	R	3		1	1
	Rv0584	-	Possible conserved exported protein	G	3		1	1
	Rv0591	mce2C	MCE-family protein	Q	0		1	1
	Rv0697:Rv0698	-					2	2
	Rv0699	-	Hypothetical protein	-	10		1	1
	Rv0755A	-	Putative transposase (fragment)	L	5		2	2
	Rv0755A:Rv0756c	-					33	3
	Rv0755c	PPE12	PPE Family protein	N	6	E	1	1
	Rv0755c:Rv0755A	PPE12:Rv0755A					10	5	M
	Rv0756c	-	Hypothetical protein	-	10		4	3
	Rv0756c:Rv0757	Rv0756c:phoP					15	2
	Rv0757	phoP	Possible to component system response transcriptional positive regulator	TK	9	D/P	2	2
	Rv0794c	-	Probable oxidoreductase	C	7		2	1	[2]
	Rv0794c:Rv0795	-					147	12	A*, H, C
	Rv0795-Rv0796	-	IS6110, transposase	L	5		167	2	A
	Rv0797/MT0818	-	IS1547 transposase	L	5		36	4	A [1]
	Rv0806c:Rv0807	cpsY:Rv0807					12	8	M
	Rv0835:Rv0836c	lpqQ:Rv0836c					227	5	A
	Rv0840c	pip	Probable proline iminopeptidase pip (prolyl aminopeptidase) (pap)	R	7		4	3
	Rv0887c:Rv0888	-					2	2
	Rv0888	-	Probable exported protein	-	3		1	1
	Rv0961	-	Probable integral membrane protein	-	3		7	1
	Rv0962c	lprP	Possible lipoprotein	-	3		6	4
	Rv0962c:Rv0963c	lprP:Rv0963c					1	1
	Rv0963c	-	Conserved hypothetical protein	-	10		180	1	A
	Rv0978c:Rv0979c	PE_PGRS17:Rv0979c					1	1
	Rv0988	-	Possible conserved exported protein	R	3	GI	2	2
	Rv1033c	trcR	Two component transcriptional regulator	TK	9		10	2
	Rv1033c:Rv1034c	trcR:Rv1034c					6	3
	Rv1039c	PPE15	PPE Family protein	N	6		1	1
	Rv1046c	-	Hypothetical protein	-	8	GI	2	1
	Rv1051c:Rv1052	-				GI	1	1
	Rv1052	-	Hypothetical protein	-	10	GI	5	2
	Rv1053c	-	Hypothetical protein	-	10	GI	1	1
	Rv1053c:Rv1054	-					1	1
	Rv1135c	PPE16	PPE Family protein	-	6		3	1	[2]
	Rv1148c:Rv1149	-					1	1
	Rv1169c:Rv1170	PE11:mshB				D/P	1	1
	Rv1179c:Rv1180	Rv1179c:pks3					1	1
	Rv1196:Rv1197	PPE18:esxK					1	1
	Rv1197	esxK	ESAT-6 like protein	S	3		2	1
	Rv1213	glgC	Glucose-1-phosphate adenylyltransferase	G	7		5	3
	Rv1216c	-	Probable conserved integral membrane protein	O	3		1	1
	Rv1256c	cyp130	Proba ble cytochrome P450 130	Q	7	D/P	1	1
	Rv1266c	pknH	Probable transmembrane serine/threonine-protein kinase H	RTKL	9		2	2
	Rv1313c	-	Possible transposase	L	5		3	2
	Rv1313c:Rv1314c	-					1	1
	Rv1319c	-	Possible adenylate cyclase	T	7		64	1	A
	Rv1354c	-	Conserved hypothetical protein	T	10		1	1
	Rv1355c	moeY	Possible molybdopterin biosynthesis protein	H	7		1	1
	Rv1358	-	Probable transcriptional regulatory protein	R	9		66	8	A, H [2]
	Rv1358:Rv1359	-					1	1
	Rv1359	-	Probable transcriptional regulatory protein	T	9		5	4	[2]
	Rv1359:Rv1360	-					4	3
	Rv1360	-	Probable oxidoreductase	C	7		1	1
	Rv1361c:Rv1362c	PPE19:Rv1362c				D/P	1	1
	Rv1363c:Rv1364c	-					2	1
	Rv1368	lprF	Probable conserved lipoprotein lprf	-	3	D/P	7	4
	Rv1369c-Rv1370c	-	IS6110, transposase	L	5		20	2
	Rv1371	-	Probable conserved membrane protein	I	3	D/P-E	12	7	M
	Rv1373:Rv1374c	-					1	1
	Rv1386	PE15	PE family protein	-	6		1	1
	Rv1387	PPE20	PPE Family protein	N	6		1	1
	Rv1424c	-	Possible membrane protein	-	3		2	2
	Rv1435c:Rv1436	Rv1435c:gap				D/P	2	2
	Rv1443c:Rv1444c	-					56	3	A
	Rv1469	ctpD	Probable cation transporter P-type ATPase D	P	3	E	3	1
	Rv1477	ripA	Peptidoglycan hydrolase	M	0	D/P-E	9	1
	Rv1504c	-	Conserved hypothetical protein	M	10		2	2
	Rv1504c:Rv1505c	-					10	5	M
	Rv1505c	-	Conserved hypothetical protein	R	10		3	2
	Rv1506c	-	Hypothetical protein	R	8		3	1
	Rv1510	-	Conserved probable membrane protein	-	3		1	1
	Rv1510:Rv1511	Rv1510:gmdA					1	1
	Rv1522c	mmpL12	Probable conserved transmembrane transport protein	R	3		70	3	A [2]
	Rv1523	-	Probable methyltransferase	H	7		1	1
	Rv1527c	pks5	Probable polyketide synthase	Q	1	D/P	2	1
	Rv1532c	-	Conserved hypothetical protein	Q	10		2	1
	Rv1548c	PPE21	PPE Family protein	N	6		5	2
	Rv1614:Rv1615	lgt:Rv1615					1	1
	Rv1645c	-	Conserved hypothetical protein	S	10		1	1
	Rv1664	pks9	Probable polyketide synthase	Q	1	D/P	13	4	M
	Rv1664:Rv1665	pks9:pks11					3	1
	Rv1668c:Rv1669	-					73	4	A
	Rv1669	-	Hypothetical protein	-	10	D/P	2	1
	Rv1670	-	Conserved hypothetical protein	S	10		2	1
	Rv1675c	-	Probable transcriptional regulatory protein	T	9		2	2
	Rv1675c:Rv1676	-					1	1
	Rv1676	-	Hypothetical protein	O	10		5	4	C
	Rv1677:Rv1678	dsbF:Rv1678					3	1
	Rv1678	-	Probable integral membrane protein	-	3		3	1
	Rv1682	-	Probable coiled-coil structural protein	-	10		23	5	M, [2]
	Rv1689:Rv1690	tyrS:lprJ					2	2
	Rv1702c	-	Conserved hypothetical protein	-	5		2	1
	Rv1719:Rv1720c	-					10	1
	Rv1720c	vapC12	Possible toxin	R	0	D/P	1	1
	Rv1723	-	Probable hydrolase	V	7		1	1
	Rv1724c	-	Hypothetical protein	-	10		3	3
	Rv1728c	-	Conserved hypothetical protein	-	10		1	1
	Rv1730c:Rv1731	Rv1730c:gabD2					2	1
	Rv1733c	-	Probable conserved transmembrane protein	-	3	D/P	2	1
	Rv1737c:Rv1738	narK2:Rv1738				D/P	2	1
	Rv1751	-	Probable oxidoreductase	HC	7		1	1
	Rv1752:Rv1753c	Rv1752:PPE24					1	1
	Rv1753c	PPE24	PPE Family protein	N	6	E	9	3
	Rv1754c	-	Conserved hypothetical protein	-	10		394	4	A* [1]
	Rv1754c:Rv1755c	Rv1754c:plcD					2	1
	Rv1755c	plcD	Probable phospholipase C4 (fragment)	M	7	D/P	61	14	A*, H, C [2]
	Rv1756c-Rv1757c/MT1803-MT1804	-	IS6110, transposase	L	5		129	5	A*
	Rv1758	cut1	Probable cutinase	-	3		154	4	A
	Rv1759c:Rv1760	wag22:Rv1760					14	4	M
	Rv1762c	-	Hypothetical protein	S	10		10	6	M
	Rv1762c:Rv1763	-					6	1
	Rv1763-Rv1764	-	IS6110, transposase	L	5		33	2
	Rv1765A:Rv1766	-					4	2
	Rv1765c	-	Conserved hypothetical protein	-	10		55	18	A, H, C [1]
	Rv1765c:Rv1765A	-					88	23	A*, H, C
	Rv1776c	-	Possible transcriptional regulatory protein	K	9		1	1
	Rv1776c:Rv1777	Rv1776c:cyp144					9	3
	Rv1777	cyp144	Probable cytochrome P450 144	Q	7		82	6	A*, H [1]
	Rv1789:Rv1790	PPE26-PPE27					1	1
	Rv1790:Rv1791	PPE27:PE19					1	1
	Rv1798:Rv1799	Rv1798:lppT					15	10	M
	Rv1799	lppT	Probable lipoprotein	-	3		2	2
	Rv1800	PPE28	PPE Family protein	N	6		2	2
	Rv1800:Rv1801	PPE28:PPE29					10	6	M
	Rv1802	PPE30	PPE Family protein	N	6		4	2
	Rv1802:Rv1803c	PPE30:PE_PGRS32					12	2
	Rv1804c	-	Conserved hypothetical protein	-	10		3	2
	Rv1804c:Rv1805c	-					29	3
	Rv1814	erg3	Membrane-bound C-5 sterol desaturase	I	1	D/P	1	1
	Rv1815	-	Conserved hypothetical protein	-	10		4	4
	Rv1825	-	Conserved hypothetical protein	S	10		1	1
	Rv1852	ureG	Urease accessory protein	OK	7		1	1
	Rv1879	-	Conserved hypothetical protein	R	10		1	1
	Rv1881c	lppE	Possible conserved lipoprotein	-	3		2	1
	Rv1888c	-	Possible transmembrane protein	-	3	D/P	1	1
	Rv1917c/MT1968	PPE34	PPE Family protein	N	6		82	20	A*, H, C [1,2]
	Rv1918c	PPE35	PPE Family protein	N	6		1	1
	Rv1921c	lppF	Probable conserved lipoprotein	E	3		3	2
	Rv1922	-	Probable conserved lipoprotein	V	3		8	2
	Rv1928c	-	Short chain dehydrogenase	IQR	7	D/P	29	3
	Rv1947	-	Hypothetical protein	-	10		1	1
	Rv1949c	-	Conserved hypothetical protein	-	10		1	1
	Rv1976c	-	Conserved hypothetical protein	-	10		1	1
	Rv1976c:Rv1977	-					4	2
	Rv1978	-	Conserved hypothetical protein	H	10	E	1	1
	Rv1979c	-	Possible conserved permease	E	3		1	1
	Rv1983	PE_PGRS35	PE-PGRS family protein	-	6		1	1
	Rv1984c:Rv1985c	cfp21Rv1985c					1	1
	Rv1995	-	Hypothetical protein	S	10		2	1
	Rv1997	ctpF	Probable metal cation transporter P-type ATPase A	P	3	D/P	1	1
	Rv2000	-	Hypothetical protein	C	10		3	1
	Rv2007c:Rv2008c	-				D/P	1	1
	Rv2012:Rv2013	-				D/P	1	1
	Rv2015c	-	Conserved hypothetical protein	-	10		22	5	M
	Rv2015c:Rv2016	-					10	2
	Rv2016	-	Hypothetical protein	-	10		4	2
	Rv2019	-	Hypothetical protein	-	10		5	4	[3]
	Rv2021c	-	Possible transcriptional regulatory protein	-	9	D/P	1	1
	Rv2024c:Rv2025c	-					2	1
	Rv2043c:Rv2044c	pncA:Rv2044c					1	1
	Rv2077A	-	Conserved hypothetical protein	-	10		1	1
	Rv2077A:Rv2078	-					1	1
	Rv2087:Rv2088	Rv2087:pknJ					8	2
	Rv2088	pknJ	Probable transmembrane serine/threonine-protein kinase J	RTKL	9		2	2
	Rv2104c:Rv2105	-					1	1
	Rv2105-Rv2106	-	IS6110, transposase	L	5		11	1
	Rv2106:Rv2107	Rv2106:PE22					34	8	M, [1]
	Rv2107	PE22	PE family protein	-	6		5	3
	Rv2108	PPE36	PPE family protein	N	6		16	5	M
	Rv2145c:Rv2146c	wag31:2146c					8	4
	Rv2166c:Rv2167c	-					1	1
	Rv2167c-Rv2168c	-	IS6110, transposase	L	5		3	1
	Rv2192c:Rv2193	trpD:ctaE					14	1
	Rv2253	-	Possible secreted unknown protein	-	3		1	1
	Rv2254c	-	Probable integral membrane protein	-	3		61	2	A
	Rv2266	cyp124	Probable cytochrome P450 124	Q	7		1	1
	Rv2267c	-	Conserved hypothetical protein	-	10	GI	2	2
	Rv2276	cyp121	Cytochrome p450 121	Q	7		1	1
	Rv2278-Rv2279	-	IS6110, transposase	L	5		14	1
	Rv2282c	-	Probable transcription regulator (LysR family)	K	9	E	7	5	C
	Rv2282c:Rv2283	-					116	1	A
	Rv2286c	-	Conserved hypothetical protein	Q	10		14	3
	Rv2286c:Rv2287	Rv2286c:yjcE					4	2
	Rv2287	yjcE	Probable conserved integral membrane transport protein	P	3		1	1
	Rv2288	-	Hypothetical protein	-	10		1	1
	Rv2304c:Rv2305	-					2	1
	Rv2307A	-	Hypothetical glycine rich protein	-	10		2	1
	Rv2307B	-	Hypothetical glycine rich protein	-	10	GI	3	3
	Rv2308	-	Conserved hypothetical protein	S	10		6	3
	Rv2308:Rv2309c	-					1	1
	Rv2309c	-	Possible integrase (fragment)	L	5		1	1
	Rv2333c:Rv2334	Rv2333c:cysK1					9	1
	Rv2336	-	Hypothetical protein	-	10	GI	188	2	A* [2]
	Rv2337c	-	Hypothetical protein	-	10	GI	1	1
	Rv2337c:Rv2338c	Rv2337c:moeW					1	1
	Rv2338c:Rv2339	moeW:mmpL9				GI	6	2
	Rv2339	mmpL9	Probable conserved transmembrane transport protein	R	3	GI	1	1
	Rv2347c	esxP	Putative ESAT-6 like protein	S	3		1	1
	Rv2347c:Rv2348c	esxP:Rv2348c					1	1
	Rv2348c	-	Hypothetical protein	-	8		2	1
	Rv2348c:Rv2349c	Rv2348c:plcC					2	2
	Rv2349c	plcC	Probable phospholipase C3	M	7		28	9	M, [2,4]
	Rv2349c:Rv2350c	plcC:plcB					1	1
	Rv2350c	plcB	Probable membrane-associated phospholipase C2	M	7		6	2	[4]
	Rv2350c:Rv2351c	plcB:plcA					1	1
	Rv2351c	plcA	Probable membrane-associated phospholipase C1	M	7		8	4	[2,4]
	Rv2352c:Rv2353c	PPE38:PPE39					20	6	M, C [5]
	Rv2352c/MT2419	PPE38	PPE family protein	N	6		109	12	A*, H, C [1,2,5]
	Rv2353c	PPE39	PPE family protein	-	6		2	2	[1,2,5]
	Rv2354-Rv2355	-	IS6110, transposase	L	5		152	3	A* [5 ]
	Rv2355:Rv2356c	Rv2355:PPE40					9	4
	Rv2356c	PPE40	PPE family protein	-	6		17	6	M [5 ]
	Rv2356c:Rv2357c	PPE40:glyS					2	1
	Rv2370c	-	Conserved hypothetical protein	TQ	10		1	1
	Rv2388c	hemN	Coproporphyrinogen III oxidase	H	7	E	1	1
	Rv2389c	rpfD	Probable resuscitation-promoting factor	-	3	D/P	3	1
	Rv2390c:Rv2391	Rv2390c:nirA				D/P	1	1
	Rv2402:Rv2403c	Rv2402:lppR					1	1
	Rv2424c	-	Probable transposase	L	5		1	1
	Rv2432c	-	Hypothetical protein	-	10		1	1
	Rv2434c	-	Conserved transmembrane protein	M	3		1	1
	Rv2435c	-	Probable cyclase	T	7		5	4	[2]
	Rv2435c:Rv2436	Rv2435c:rbsK					1	1
	Rv2436:Rv2437	rbsK:Rv2437					1	1
	Rv2478c-Rv2479c	-	IS6110, transposase	L	5		10	1
	Rv2492	-	Hypothetical protein	F	10	GI	26	1
	Rv2494	-	Conserved hypothetical protein	R	0	GI-D/P	5	1
	Rv2578c	-	Conserved hypothetical protein	L	10		10	1
	Rv2596:Rv2597	-					1	1
	Rv2628:Rv2629	-				D/P	1	1
	Rv2635	-	Hypothetical protein	-	10		1	1
	Rv2636	-	Conserved hypothetical protein	V	10		2	2
	Rv2637:Rv2638	dedA:Rv2638					3	1
	Rv2648-Rv2649	-	IS6110, transposase	L	5		9	1
	Rv2649:Rv2650c	-					4	1
	Rv2650c	-	Possible PhiRv2 Prophage protein	R	5		1	1
	Rv2664:Rv2665	-				D/P	3	1
	Rv2708c	-	Conserved hypothetical protein	-	10	E	1	1
	Rv2729c	-	Probable conserved integral membrane alanine valine and leucine rich protein	-	3		2	1
	Rv2735c	-	Conserved hypothetical protein	-	10	GI	1	1
	Rv2740:Rv2741	Rv2740:PE_PGRS47					1	1
	Rv2741	PE_PGRS47	PE-PGRS family protein	-	6		1	1
	Rv2774c	-	Conserved hypothetical protein	-	10		1	1
	Rv2775	-	GCN5-Related N-Acetyltransferase	R	10		27	2
	Rv2787	-	Conserved hypothetical alanine rich protein	D	10		3	3
	Rv2788	sirR	Probable transcriptional repressor	K	9		1	1
	Rv2807	-	Conserved hypothetical protein	-	10	GI	4	3	[2]
	Rv2807:Rv2808	-					5	2
	Rv2808	-	Hypothetical protein	-	10	GI-E	10	6	M
	Rv2808:Rv2809	-					3	1
	Rv2809	-	Hypothetical protein	-	10	GI	27	5	M
	Rv2812	-	Probable transposase	-	5	GI-E	1	1
	Rv2813:Rv2814c	-				GI	85	8	A*, H [1,2]
	Rv2814c-Rv2815c	-	IS6110, transposase	L	5		485	2	A*
	Rv2815c:Rv2816c	-				GI	7	6
	Rv2817c	-	Conserved hypothetical protein	L	10	GI-E	4	3	[1,2]
	Rv2818c	-	Hypothetical protein	-	8	GI	16	6	M, [2]
	Rv2819c	-	Hypothetical protein	L	10	GI	36	5	A
	Rv2820c	-	Hypothetical protein	L	10	GI	3	2
	Rv2822c	-	Hypothetical protein	-	10	GI	1	1
	Rv2823c	-	Conserved hypothetical protein	R	10	GI	13	2
	Rv2824c	-	Hypothetical protein	S	10	GI	1	1
	Rv2833c	ugpB	Probable Sn-glycerol-3-phosphate-binding lipoprotein	G	3	E	1	1
	Rv2856	nicT	Possible nickel-transport integral membrane protein	P	3	E	2	1
	Rv2856:Rv2857c	-					1	1
	Rv2884	-	Probable transcriptional regulatory protein	TK	9		1	1
	Rv2886c	-	Probable resolvase	L	5		3	2
	Rv2943A	-	Possible transposase	L	5		1	1
	Rv2950c:Rv2951c	fadD29:Rv2951c				D/P	25	2
	Rv2951c	-	Possible oxidoreductase	C	7		7	3
	Rv2957:Rv2958c	-				GI	2	2
	Rv2964	purU	Probable formyltetrahydrofolate deformylase	F	7	D/P	3	1
	Rv3007c	-	Possible oxidoreductase	R	7	D/P	6	1
	Rv3007c:Rv3008	-					7	2
	Rv3008	-	Hypothetical protein	S	10		2	2
	Rv3018A	PE27A	PE family protein	-	6		1	1
	Rv3018A:Rv3019c	PE27A:esxR					5	2
	Rv3018c	PPE46	PPE family protein	N	6	E	39	11	A*, H, C
	Rv3019c:Rv3020c	esxR:esxS					3	1
	Rv3020c	esxS	ESAT-6 like protein	-	3		1	1
	Rv3020c:Rv3021c	esxS:PPE47					1	1
	Rv3021c	PPE47	PPE family protein	N	6		12	5	M
	Rv3091	-	Conserved hypothetical protein	-	10		2	1
	Rv3097c	PE_PGRS63	PE-PGRS family protein, probably triacylglycerol lipase	I	6	D/P	1	1
	Rv3111	moaC1	Molybdenum cofactor biosynthesis protein C	H	7	GI-E	1	1
	Rv3112	moaD1	Probable molybdenum cofactor biosynthesis protein D	H	7	GI-E	2	1
	Rv3112:Rv3113	-					1	1
	Rv3113	-	Possible phosphatase	R	7	GI-E	218	2	A
	Rv3114	-	Conserved hypothetical protein	FJ	10	GI-E	3	2
	Rv3120:Rv3121	Rv3120:cyp141				GI	80	3
	Rv3121	cyp141	Probable cytochrome P450 141	Q	7	GI	10	2
	Rv3121:Rv3122	-					5	4
	Rv3124	-	Probable transcriptional regulatory protein	T	9	GI	1	1
	Rv3125c	PPE49	PPE family protein	N	6	GI	20	5	M, C
	Rv3125c:Rv3126c	PPE49:Rv3126c					1	1
	Rv3126c	-	Hypothetical protein	-	10	GI-D/P	8	2
	Rv3127:Rv3129	-				D/P	29	16	M, C
	Rv3138	pflA	Probable pyruvate formate lyase activating protein	O	7		6	1
	Rv3159c:Rv3160c	PPE53:Rv3160c					1	1
	Rv3159c/MT3247	PPE53	PPE family protein	N	6		3	3
	Rv3164c	moxR3	Probable methanol dehydrogenase transcriptional regulatory protein	R	9		2	1
	Rv3175	-	Possible amidase	J	7	GI-D/P	2	2	[2]
	Rv3176c	mesT	Probable epoxide hydrolase	R	0	GI-D/P	1	1
	Rv3177	-	Possible peroxidase	R	0	GI-E	1	1
	Rv3178:Rv3179	-				GI	21	4	M
	Rv3179	-	Conserved hypothetical protein	R	10	GI	4	2
	Rv3179:Rv3180c	-					53	6	A, H
	Rv3180c	-	Hypothetical alanine rich protein	R	10	GI-D/P	2	1
	Rv3183:Rv3184	-					3	3
	Rv3183/MT3275	-	Possible transcriptional regulatory protein	K	9	GI	26	5	M
	Rv3184-Rv3185	-	IS6110, transposase	L	5	GI	23	2
	Rv3185:Rv3186	-					2	1
	Rv3186-Rv3187	-	IS6110, transposase	L	5	GI	23	1
	Rv3187:Rv3188	-					2	2
	Rv3189	-	Conserved hypothetical protein	-	10	GI	4	3	[2]
	Rv3190c	-	Hypothetical protein	-	10	GI	1	1
	Rv3201c	-	Probable ATP-dependent DNA helicase	L	2	E	4	1
	Rv3218	-	Conserved hypothetical protein	IR	10		4	1
	Rv3218:Rv3219	Rv3218::whiB1					1	1
	Rv3229c	desA3	Possible linoleoyl-CoA desaturase	I	1	D/P-E	7	2
	Rv3232c	pvdS	Possible transcriptional regulatory protein	S	2		1	1
	Rv3241c:Rv3242c	-					1	1
	Rv3263	-	Probable DNA methylase	L	2		2	2
	Rv3294c	-	Hypothetical protein	R	10		1	1
	Rv3296	lhr	Probable ATP-dependent helicase	R	2		13	1
	Rv3312c	-	Conserved hypothetical protein	R	10		1	1
	Rv3322c	-	Possible methyltransferase	-	7		1	1
	Rv3323c	moaX	Probable moaD-moaE fusion protein	H	7		52	6	A, H [2]
	Rv3324c	moaC3	Molybdenum cofactor biosynthesis protein C	H	7		2	1
	Rv3324c:Rv3325	moaC3:Rv3325					1	1
	Rv3325-Rv3326	-	IS6110, transposase	L	5		141	2	A
	Rv3327	-	Probable transposase fusion protein	S	5		2	1
	Rv3333c	-	Hypothetical proline rich protein	-	10		1	1
	Rv3339c	icd1	Isocitrate dehydrogenase	C	7		1	1
	Rv3339c:Rv3340	icd1:metC					5	1
	Rv3343c	PPE54	PPE family protein	N	6	D/P-E	2	1
	Rv3346c		Conserved transmembrane protein	-	3		5	1
	Rv3346c:Rv3347c	Rv3346c:PPE55					1	1
	Rv3347c	PPE55	PPE family protein	N	6		6	4
	Rv3347c:Rv3348	PPE55:Rv3348					1	1
	Rv3351c	-	Conserved hypothetical protein	-	10		1	1
	Rv3376	-	Conserved hypothetical protein	R	10	E	1	1
	Rv3379c-Rv3380c	-	IS6110, transposase	L	5		6	1
	Rv3382c	lytB1	Probable LytB-related protein	IM	3		1	1
	Rv3383c	idsB	Possible polyprenyl synthetase	H	1		8	4
	Rv3389c	htdY	Probable 3-hydroxyacyl thioester dehydratase	I	7	D/P	1	1
	Rv3423c:Rv3424c	alr:Rv3424c					1	1
	Rv3427c:Rv3428c	-					2	1
	Rv3428c:Rv3429	Rv3428c:PPE59					1	1
	Rv3430c	-	Possible transposase	L	5		2	2
	Rv3431c	-	Possible transposase (fragment)	L	5		2	2
	Rv3468c	-	Possible dTDP-glucose 4,6-dehydratase	MG	7		1	1
	Rv3474-Rv3475	-	IS6110, transposase	L	5		13	1
	Rv3528c:Rv3529c	-					1	1
	Rv3613c:Rv3614c	-					73	1	M
	Rv3616c:Rv3617	Rv3616c:ephA					1	1
	Rv3620c	esxW	Putative ESAT-6 like protein 10	S	3		1	1
	Rv3635:Rv3636	-					1	1
	Rv3638	-	Transposase	L	5		1	1
	Rv3638:Rv3639c	-					125	1	A
	Rv3684	-	Probable lyase	E	7		1	1
	Rv3687c	rsfB	Anti-anti-sigma factor	T	2		1	1
	Rv3727	-	Possible oxidoreductase	S	7		1	1
	Rv3734c:Rv3735	-					1	1
	Rv3749c	-	Conserved hypothetical protein	-	10		2	1
	Rv3764c:Rv3765c	-					1	1
	Rv3766	-	Hypothetical protein	-	10		2	1
	Rv3767c:Rv3768	-					1	1
	Rv3797	fadE35	Probable acyl-CoA dehydrogenase	I	1	D/P	1	1
	Rv3843c:Rv3844	-					4	3
	Rv3845	-	Hypothetical protein	-	10		1	1
	Rv3845:Rv3846	Rv3845:sodA					3	2
						Total	6976	964
	1) Locus is given based on best hit for M. tuberculosis H37Rv (Rv) or CDC1551 strain (MT). *Homologous genes or regions missing in H37Rv strain
	2) NCBI, http://www.ncbi.nlm.nih.gov/sutils/coxik.cgi?gi=135; TBlist, Tuberculist (http://tuberculist.epfl.ch/index.html)
	3) Loci associated with genomic islands (GI), dormancy or persistence (D/P), or essential genes (E)
	4) Independent sites refer to sites at different nucleotide positions with a given locus
	5) Hotspots (H) or Ancestral insertion for a given lineage (A); A* indicates that in that loci more than one ancestral insertion is present for more than one lineage. Additional loci with multiple insertions (M). (C ) indicates if 3 or more independent sites were identified within 30bp.
	In square brackets, reference number if the loci has been reported before as a target for IS6110 insertions.
	1	S. Sampson et al. IS6110 insertions in Mycobacterium tuberculosis: predominantly into coding regions. J Clin Microbiol 39, 3423 (2001)
	2	H. Yesilkaya, J.W. Dale, N.J. Strachan & K.J. Forbes Natural transposon mutagenesis of clinical isolates of Mycobacterium tuberculosis: how many genes does a pathogen need? J Bacteriol 187, 6726 (2005).
	3	Kim EY, Nahid P, Hopewell PC, Kato-Maeda M (2010) Novel hotspot of IS6110 insertion in Mycobacterium tuberculosis. J Clin Microbiol.
	4	Vera-Cabrera et al. Phospholipase region of Mycobacterium tuberculosis is a preferential locus for IS6110 transposition. J Clin Microbiol. 2001 Oct;39(10):3499-504.
	5	McEvoy CR, Warren RM, van Helden PD, Gey van Pittius NC (2009) Multiple, independent, identical IS6110 insertions in Mycobacterium tuberculosis PPE genes. Tuberculosis (Edinb) 89: 439-442.

## Sheet: Table S3a, b and c
	Supplementary Table 3a. 2kb over-represented windows for IS distribution.
						Supplementary Table 3b. 50kb over-represented windows for IS distribution.
	Genome region (Kb)	# of IS	GC-content	P-value(1)		Genome region (Kb)	# of IS	GC-content	P-value(1)
	0-2	7	0.583	1.97798e-07		850-900	36	0.65168	6.74166e-11
	482-484	12	0.5915	0		1500-1550	35	0.63822	2.48279e-10
	850-852	17	0.631	0		1950-2000	97	0.65304	0
	888-890	14	0.6385	0		2000-2050	41	0.65052	6.69144e-14
	900-902	8	0.6305	9.74596e-09		2150-2200	30	0.63998	1.08359e-07
	1074-1076	7	0.631	1.97798e-07		2550-2600	24	0.64604	5.3094e-05
	1530-1532	9	0.6405	4.26849e-10		2600-2650	64	0.63514	0
	1542-1544	6	0.62	3.52268e-06		3100-3150	55	0.65498	0
	1694-1696	9	0.5635	4.26849e-10		3350-3400	27	0.66402	2.8259e-06
	1900-1902	7	0.6495	1.97798e-07		3450-3500	43	0.64044	0
	1986-1988	17	0.628	0		3500-3550	24	0.6505	5.3094e-05
	1988-1990	7	0.73	1.98467e-07
	1994-1996	7	0.6455	1.97798e-07		1. Only regions in Kb where the p-value is < 5.68e-4 (0.05 Bonferroni corrected P-value)
	1996-1998	6	0.643	3.5126e-06
	1998-2000	38	0.6295	0
	2010-2012	11	0.639	6.02927e-13
	2038-2040	12	0.6255	0		Supplementary Table 3c. 50kb under-represented windows for IS distribution.
	2040-2042	8	0.6335	9.74596e-09
	2162-2164	7	0.581	1.97798e-07		Genome region (Kb)	# of IS	GC-content	P-value(1)
	2164-2166	7	0.6085	1.97798e-07		100-150	0	0.6525	5.68394e-05
	2166-2168	6	0.589	3.5126e-06		150-200	0	0.6515	5.68394e-05
	2262-2264	9	0.629	4.26849e-10		350-400	0	0.64998	5.68394e-05
	2366-2368	13	0.593	0		500-550	0	0.65736	5.68394e-05
	2554-2556	6	0.649	3.5126e-06		600-650	0	0.67618	5.68394e-05
	2558-2560	6	0.646	3.5126e-06		700-750	0	0.67558	5.68394e-05
	2626-2628	12	0.6255	0		1000-1050	0	0.64786	5.68394e-05
	2628-2630	7	0.63	1.98467e-07		1200-1250	0	0.66724	5.68394e-05
	2634-2636	14	0.6275	0		2850-2900	0	0.66344	5.68394e-05
	2636-2638	6	0.6145	3.5126e-06		3200-3250	0	0.6603	5.68394e-05
	2638-2640	6	0.6225	3.5126e-06		3400-3450	0	0.6479	5.68394e-05
	3114-3116	17	0.679	0		3900-3950	0	0.70732	5.68394e-05
	3122-3124	6	0.588	9.74596e-09		4000-4050	0	0.66992	5.68394e-05
	3124-3126	9	0.603	4.26849e-10		4350-4400	0	0.65894	5.68394e-05
	3126-3128	7	0.6115	1.97798e-07		4400-4450	0		5.68394e-05
	3376-3378	11	0.6505	6.02927e-13
	3378-3380	9	0.638	4.26849e-10		1. Only regions in Kb where the p-value is < 5.68e-4 (0.05 Bonferroni corrected P-value)
	3486-3488	7	0.656	1.97798e-07
	3490-3492	8	0.614	9.74596e-09
	3492-3494	7	0.6225	1.97798e-07
	3494-3496	10	0.653	1.68254e-11
	3548-3550	9	0.645	4.26849e-10
	3550-3552	8	0.637	1.97798e-07
	3554-3556	6	0.619	3.5126e-06
	3708-3710	7	0.639	3.5126e-06
	1. Only regions in Kb where the p-value is < 2.27e-5 (0.05 Bonferroni corrected P-value)

## Sheet: Table S4
	Supplementary Table 4. Loci with insertion sites in multiple strains
	Locus(1)	No.of strains	No of independent sites within the loci	Type (2)	Family (3)	Country (4)	Ref (5)
	MT3426:MT3427 (RvD5)	195	1	A	H(6), LAM(177), T(6), X(1)	CSA
	Rv0795-Rv0796	167	2	A	B(3), H(19), LAM(48), S(7), T(68), X(1)	CSA
	Rv0963c	180	1	A	H(166), LAM(3), T(3)	CSA
	Rv1319c	64	1	A	LAM(63)	CSA
	Rv1522c	70	3	A	H(62), LAM(2), S(1), T(1)	CSA	1
	Rv2254c	61	2	A	H(57), LAM(1)	CS
	Rv2282c:Rv2283	116	1	A	H(5), LAM(105), T(3), X(1)	CSA
	Rv3113	218	2	A	H(7), LAM(198), T(5), X(1)	CSA
	Rv0797/MT0818	36	4	A	CAS(1), H(33), LAM(2)	CSA	2
	Rv0835:Rv0836c	227	5	A	CAS(1), H(7), LAM(208), T(5), X(1)	CSA
	Rv1443c:Rv1444c	56	3	A	H(6), LAM(48), T(1), X(1)	CSA
	Rv1668c:Rv1669	73	4	A	H(2), LAM(4), T(51), X(1)	CSA
	Rv1758	154	4	A	H(3), LAM(146), T(3)	CSA
	Rv2819c	36	5	A	H(31), LAM(4)	CSA
	MT0413-MT0414	88	1	A	H(76), LAM(3), T(3), X(4)	CSA
	MT1812 (RvD3)	54	2	A	LAM(3), T(44)	CSA
	Rv3638:Rv3639c	125	1	A	H(8), LAM(106), T(7), X(1)	CSA
	Rv3325-Rv3326	141	2	A	B(1), H(12), LAM(36), S(5), T(67)	CSA
	Rv0001:Rv0002	45	6	A, H, C	B(3), H(10), LAM(22), S(2), T(3)	CSA	2
	Rv1358	66	8	A, H	H(57), LAM(5), T(2)	CS	1
	Rv1765c	55	18	A, H, C	EAI(1), H(5), LAM(38), T(6)	CSA	2
	Rv3179:Rv3180c	53	6	A, H	B(1), H(6), LAM(43), T(2), X(1)	CSA
	Rv3323c	52	6	A, H	CAS(1), H(43), LAM(2), S(1), T(3)	CSA	1
	MT2423 (RvD4)	83	7	A, H	H(3), LAM(10), T(54), Ural(1)	CSA
	Rv2336	188	2	A*	H(167), LAM(11), S(1), T(2)	CSA	1
	Rv2354-Rv2355	152	3	A*	H(55), LAM(19), T(59), Ural(1)	CSA	3
	Rv2814c-Rv2815c	485	2	A*	B(1), CAS(1), EAI(1), H(169), LAM(190), S(7), T(78), Ural(2), X(6)	CSA	1,2
	Rv1754c	394	4	A*	B(4), H(169), LAM(198), T(9), X(1)	CSA	2
	Rv1756c-Rv1757c / MT1803-MT1804	129	5	A*	CAS(1), H(7), LAM(43), T(57), Ural(2), X(2)	CSA
	Rv0403c	225	6	A*, H	H(167), LAM(27), T(17), X(6)	CSA
	Rv0794c:Rv0795	147	12	A*, H, C	CAS(1), H(62), LAM(51), S(1), T(21), Ural(2), X(1)	CSA
	Rv1765c:Rv1765A	88	23	A*, H, C	B(1), H(19), LAM(46), S(1), T(14)	CSA
	Rv1777	82	6	A*, H	H(2), LAM(71), T(4)	CSA	2
	Rv1917c/MT1968	82	20	A*, H, C	B(1), CAS(1), H(47), LAM(15), S(7), T(6), Ural(2)	CSA	1,2
	Rv2352c/MT2419	109	12	A*, H, C	B(2), H(49), LAM(47), T(5)	CSA	1,2,3
	Rv2813:Rv2814c	85	8	A*, H	H(70), LAM(11), T(2)	CSA
	Rv3018c	39	11	A*, H, C	H(7), LAM(22), T(9), X(1)	CSA
	MT3429 (RvD5)	185	10	A*, H, C	B(2), CAS(1), H(126), LAM(37), T(7)	CSA
	MT3429:MT3430 (RvD5)	101	6	A*, H, C	H(6), LAM(23), S(1), T(56)	CSA
	Rv1755c	61	14	A*, H, C	CAS(1), H(10), LAM(19), S(7), T(20), Ural(1)	CSA	1
	1) Loci separated with (:) indicates intergenic regions. Loci with two nomenclatures separated by (/) correspond to IS6110 mapping to homologous genes in H37Rv or CDC1551 genomes and Loci separated with (-) indicates IS6110 transposase
	2) H, Indicates a Hotspot corresponding to 6 or more independent insertions in the locus; A, One of the independent insertions is ancestral to a family or lineage, A* Indicates more than one ancestral insertion within the locus. C indicates 3 or more independent insertions were present within 30bp.
	3) Number of strain per family with insertion: B, Beijing; H, Haarlem, LAM, Latin American; T, T; X; S; CAS; EAI.
	4) C, Colombia; S, Spain; A, Argentina.
	5) References for previously identified hotspots.
	1	H. Yesilkaya, J.W. Dale, N.J. Strachan & K.J. Forbes Natural transposon mutagenesis of clinical isolates of Mycobacterium tuberculosis: how many genes does a pathogen need? J Bacteriol 187, 6726 (2005).
	2	S. Sampson et al. IS6110 insertions in Mycobacterium tuberculosis: predominantly into coding regions. J Clin Microbiol 39, 3423 (2001)
	3	C.R. McEvoy, P.D. van Helden, R.M. Warren & N.C. Gey van Pittius Evidence for a rapid rate of molecular evolution at the hypervariable and immunogenic Mycobacterium tuberculosis PPE38 gene region. BMC Evol Biol 9, 237 (2009)

## Sheet: Table S5
	Supplementary Table 5. Characteristic Insertion sites associated with specific M. tuberculosis lineages.
	Insertion Id	Family1	Marker2	Genome3	Start4	Stop4	Location	Loci
	1	Beijing	S, L	CDC1551	2367803	2367803	Intergenic	MT2165:MT2165.1
	2	Beijing	S	CDC1551	3708839	3708841	Genic	MT3429 (RvD5*)
	3	Beijing	S, L	H37Rv	1593	1594	Intergenic	Rv0001:Rv0002
	4	Beijing	S, L	H37Rv	1262962	1262963	Genic	Rv1135c
	5	Beijing	S, L	H37Rv	1543969	1543972	Genic	Rv1371
	6	Beijing	S, L	H37Rv	1657013	1657017	Genic	Rv1469
	7	Beijing	S, L	H37Rv	1986638	1986638	Genic	Rv1754c
	8	Beijing	S, L	H37Rv	2263626	2263627	Genic	Rv2016
	9	Beijing	S	H37Rv	2634022	2634023	Genic	Rv2352c/MT2419
	10	Beijing	S	H37Rv	3127932	3127932	Genic	Rv2820c
	11	Beijing	S, L	H37Rv	3378553	3378553	Intergenic	Rv3018A:Rv3019c
	12	Beijing	S, L	H37Rv	3493908	3493910	Intergenic	Rv3127:Rv3129
	13	Beijing	S, L	H37Rv	3797825	3797827	Genic	Rv3383c
	14	Beijing	S	H37Rv	3844678	3844681	Intergenic	Rv3427c:Rv3428c
	15	H1	S	H37Rv	851571	851573	Intergenic	Rv0756c:Rv0757
	16	H1	S, L	H37Rv	1527903	1527905	Genic	Rv1358
	17	H1	S, L	H37Rv	2163374	2163374	Genic	Rv1917c/MT1968
	18	H1	S, L	H37Rv	2528891	2528893	Genic	Rv2254c
	19	H1	S	H37Rv	2634027	2634027	Genic	Rv2352c/MT2419
	20	H1	S, L	H37Rv	2636933	2636933	Genic	Rv2354-Rv2355
	21	H1	S	H37Rv	3119369	3119371	Intergenic	Rv2813:Rv2814c
	22	H1	S	H37Rv	3377408	3377410	Genic	Rv3018c
	23	H2	S	CDC1551	2177962	2177962	Intergenic	MT1979:MT1980
	24	H2	S	H37Rv	47041	47041	Genic	Rv0042c
	25	H2	L	H37Rv	891081	891083	Genic	Rv0797/MT0818
	26	H2	S	H37Rv	1906439	1906439	Genic	Rv1682
	27	H2	S	H37Rv	2180607	2180609	Genic	Rv1928c
	28	H2	S	H37Rv	3115456	3115459	Genic	Rv2809
	29	H2	S, L	H37Rv	3120523	3120523	Genic	Rv2814c-Rv2815c
	30	H2	L	H37Rv	3709334	3709338	Genic	Rv3323c
	31	H3	L	H37Rv	1715972	1715974	Genic	Rv1522c
	32	H3	S, L	H37Rv	3120025	3120027	Intergenic	Rv2813:Rv2814c
	33	Haarlem	S	CDC1551	483389	484745	Genic	MT0413-MT0414
	34	Haarlem	S, L	CDC1551	3708941	3708941	Genic	MT3429 (RvD5*)
	35	Haarlem	S, L	H37Rv	483296	483298	Genic	Rv0403c
	36	Haarlem	S	H37Rv	888787	888787	Intergenic	Rv0794c:Rv0795
	37	Haarlem	S, L	H37Rv	1075943	1075954	Genic	Rv0963c
	38	Haarlem	S, L	H37Rv	1986622	1986626	Genic	Rv1754c
	39	Haarlem	S, L	H37Rv	2610861	2610864	Genic	Rv2336
	40	Haarlem	S	H37Rv	3126504	3126532	Genic	Rv2819c
	41	LAM	S, L	CDC1551	3705513	3705525	Intergenic	MT3426:MT3427 (RvD5*)
	42	LAM	S, L	H37Rv	932186	932204	Intergenic	Rv0835:Rv0836c
	43	LAM	S, L	H37Rv	1986623	1986625	Genic	Rv1754c
	44	LAM	S	CDC1551	1985508	1985529	Genic	Rv1756c-Rv1757c/MT1803-MT1804
	45	LAM	S	CDC1551	3709088	3709090	Intergenic:	MT3429:MT3430 (RvD5*)
	46	LAM	S	H37Rv	1989080	1989083	Genic	Rv1758
	47	Universal	U	H37Rv	3120523	3121879	Genic	Rv2814c-Rv2815c
	48	LAM	S, L	H37Rv	3480371	3480377	Genic	Rv3113
	49	LAM1	S	CDC1551	2968339	2968339	Genic	MT2726
	50	LAM1	S, L	H37Rv	401268	401270	Genic	Rv0336
	51	LAM1	S	H37Rv	2180843	2180845	Genic	Rv1928c
	52	LAM1	S	H37Rv	2610894	2610897	Genic	Rv2336
	53	LAM1	S	H37Rv	2973551	2973551	Intergenic	Rv2649:Rv2650c
	54	LAM1	S	H37Rv	3366325	3366327	Genic	Rv3007c
	55	LAM12	L	H37Rv	888786	888791	Intergenic	Rv0794c:Rv0795
	56	LAM12	S, L	H37Rv	1947013	1947016	Intergenic	Rv1719:Rv1720c
	57	LAM12	S, L	H37Rv	2263131	2263133	Intergenic	Rv2015c:Rv2016
	58	LAM12	S	H37Rv	2581014	2581017	Genic	Rv2308
	59	LAM12	S	H37Rv	3377068	3377068	Genic	Rv3018c
	60	LAM12	S, L	H37Rv	3379505	3379507	Genic	Rv3021c
	61	LAM12	S	H37Rv	3595152	3595154	Genic	Rv3218
	62	LAM3	S	CDC1551	3708938	3708938	Genic	MT3429 (RvD5*)
	63	LAM3	S	H37Rv	1074122	1074124	Genic	Rv0961
	64	LAM3	S	H37Rv	1997628	1997630	Genic	Rv1765c
	65	LAM3	S, L	H37Rv	2010922	2010924	Genic	Rv1777
	66	LAM3	S	H37Rv	2044832	2044835	Intergenic	Rv1802:Rv1803c
	67	LAM3	S	H37Rv	2163303	2163305	Genic	Rv1917c/MT1968
	68	LAM3	S	H37Rv	2368139	2368142	Genic	Rv2108
	69	LAM3	S	H37Rv	2608662	2608664	Intergenic	Rv2333c:Rv2334
	70	LAM3	S	H37Rv	3504819	3504819	Genic	Rv3138
	71	LAM3	S	H37Rv	3547509	3547511	Intergenic	Rv3178:Rv3179
	72	LAM3	S	H37Rv	3551220	3552585	Genic	Rv3184-Rv3185
	73	LAM3_Clus	S	H37Rv	1481529	1481531	Genic	Rv1319c
	74	LAM3_Clus	S	H37Rv	2633841	2633843	Genic	Rv2352c/MT2419
	75	LAM3_Clus	S	H37Rv	3302967	3302969	Intergenic	Rv2950c:Rv2951c
	76	LAM4	S	H37Rv	1995319	1995321	Genic	Rv1762c
	77	LAM4	S	H37Rv	3573737	3573739	Genic	Rv3201c
	78	LAM4,5	S	H37Rv	1158455	1158457	Genic	Rv1033c
	79	LAM4,5	S	H37Rv	2903266	2903268	Genic	Rv2578c
	80	LAM5	S	H37Rv	2010715	2010717	Genic	Rv1777
	81	LAM5	S	H37Rv	2344404	2344405	Intergenic	Rv2087:Rv2088
	82	LAM5	S	H37Rv	2627206	2627206	Genic	Rv2349c
	83	LAM5	S	H37Rv	2637023	2637023	Intergenic	Rv2355:Rv2356c
	84	LAM5	S	H37Rv	3129477	3129479	Genic	Rv2823c
	85	LAM9	S	CDC1551	3375482	3375482	Genic	MT3106.1 (Rv3022A*)
	86	LAM9	S	CDC1551	3709237	3709238	Intergenic	MT3429:MT3430 (RvD5*)
	87	LAM9	S	H37Rv	483308	483310	Genic	Rv0403c
	88	LAM9	S	H37Rv	1622978	1622980	Intergenic	Rv1443c:Rv1444c
	89	LAM9	S	H37Rv	1995892	1995894	Intergenic	Rv1762c:Rv1763
	90	LAM9	S	H37Rv	3377291	3377303	Genic	Rv3018c
	91	LAM9	S	H37Rv	3493192	3493192	Intergenic	Rv3127:Rv3129
	92	LAM9	S	CDC1551	2367805	2367805	Intergenic	MT2165:MT2165.1
	93	LAM9	S	H37Rv	483581	483583	Genic	Rv0403c
	94	LAM9_Clus	S	H37Rv	1998810	1998810	Intergenic	Rv1765c:Rv1765A
	95	LAM9_Clus	S	H37Rv	2047368	2047370	Intergenic	Rv1804c:Rv1805c
	96	LAM9_Clus	S	H37Rv	2263010	2263018	Genic	Rv2015c
	97	LAM9	S	H37Rv	2366892	2366894	Intergenic	Rv2106:Rv2107
	98	LAM9_Clus	S	H37Rv	2456839	2456840	Intergenic	Rv2192c:Rv2193
	99	LAM9_Clus	S, L	H37Rv	2555929	2555931	Intergenic	Rv2282c:Rv2283
	100	LAM9_Clus	S	H37Rv	2807871	2807873	Genic	Rv2492
	101	LAM9_Clus	S	H37Rv	3083204	3083207	Genic	Rv2775
	102	LAM9_Clus	S, L	H37Rv	4077858	4077868	Intergenic	Rv3638:Rv3639c
	103	LAM9-Tuscany	S	H37Rv	3549139	3549142	Intergenic	Rv3179:Rv3180c
	104	S	L	H37Rv	80480	80482	Intergenic	Rv0071:Rv0072
	105	S	L	H37Rv	1889066	1889068	Genic	Rv1664
	106	S	L	H37Rv	1987457	1987457	Genic	Rv1755c
	107	S	L	H37Rv	2166573	2166575	Genic	Rv1917c/MT1968
	108	S	L	H37Rv	3125706	3125708	Genic	Rv2818c
	109	T	S, L	CDC1551	1993918	1993921	Genic	MT1812 (RvD3*)
	110	T	S, L	CDC1551	2633461	2633461	Genic	MT2423 (RvD4*)
	111	T	S	CDC1551	3708983	3708985	Genic	MT3429 (RvD5*)
	112	T	S, L	CDC1551	3709089	3709091	Intergenic	MT3429:MT3430 (RvD5*)
	113	T	S	H37Rv	483537	483537	Genic	Rv0403c
	114	T	S	H37Rv	850536	850539	Intergenic	Rv0755A:Rv0756c
	115	T	S, L	H37Rv	889020	890376	Genic	Rv0795-Rv0796
	116	T	S	H37Rv	1541969	1543307	Genic	Rv1369c-Rv1370c
	117	T	S, L	H37Rv	1895651	1895654	Intergenic	Rv1668c:Rv1669
	118	T	S, L	H37Rv	1989058	1989058	Genic	Rv1756c-Rv1757c/MT1803-MT1804
	119	T	S	H37Rv	1996100	1997438	Genic	Rv1763-Rv1764
	120	T	S	H37Rv	2365413	2366769	Genic	Rv2105-Rv2106
	121	T	S, L	H37Rv	2635576	2636932	Genic	Rv2354-Rv2355
	122	T	S	H37Rv	2972108	2973464	Genic	Rv2648-Rv2649
	123	T	S	H37Rv	3550868	3550870	Genic	Rv3183/MT3275
	124	T	S, L	H37Rv	3710381	3711737	Genic	Rv3325-Rv3326
	125	T1-Ghana	S	H37Rv	2634260	2634263	Intergenic	Rv2352c:Rv2353c
	126	T3	S	H37Rv	1891150	1891152	Intergenic	Rv1664:Rv1665
	127	T3	S	H37Rv	2637903	2637903	Genic	Rv2356c
	128	T3	S	H37Rv	2964321	2964323	Intergenic	Rv2637:Rv2638
	129	T3	S	H37Rv	3547610	3547613	Intergenic	Rv3178:Rv3179
	130	T5	L	H37Rv	1987083	1987085	Genic	Rv1755c
	131	Tuscany	S, L	H37Rv	1999058	1999061	Intergenic	Rv1765c:Rv1765A
	132	Tuscany	S	H37Rv	2174698	2174701	Genic	Rv1922
	133	Ural	S, L	CDC1551	1985409	1985411	Intergenic	MT1802:MT1803 (RvD2*:Rv1756c*)
	134	Ural	S, L	CDC1551	3548708	3548708	Intergenic	MT3275:MT3275.1
	135	Ural	L	H37Rv	888775	888777	Intergenic	Rv0794c:Rv0795
	136	Ural	L	H37Rv	1696139	1696141	Genic	Rv1506c
	137	Ural	S, L	H37Rv	2164338	2164340	Genic	Rv1917c/MT1968
	138	Ural	S, L	H37Rv	2270446	2270448	Intergenic	Rv2024c:Rv2025c
	1) Nomenclature: (H) Haarlem, (L) LAM, B (Beijing)
	2) Type of insertion marker: L) Lineage marker, more than 75% of the strains in the lineage contain the insertion site. S) Specific marker, more than 75% of the strains containing the insertion belonged to the given family. U) Ancestral to all Lineages
	3) Reference genome where the insertion site was mapped
	4) Start and stop coordinates where the characteristic insertion site is present on the reference genome

## Sheet: Table S6
	Supplementary Table 6. Classification of strains based on spoligotyping, RFLP and IS-seq
	Strain	Spoligotyping	RFLP	IS-seq			Strain	Spoligotyping	RFLP	IS-seq
	Arg-1003	H2	H2	H2			Col-UT288	H1	H	H1
	Arg-1023	Tuscany	Tuscany	LAM9_Cluster			Col-UT289	H1	H	H1
	Arg-10518	LAM3	LAM3	LAM3_Cluster			Col-UT300	H1	H	H1
	Arg-10595	LAM3	LAM3	LAM3			Col-UT303	H3	H	H3
	Arg-10665	LAM5	LAM5	LAM5			Col-UT305	H1	H	H1
	Arg-1082	T1-Ghana	T1	T			Col-UT308	H1	H	H1
	Arg-1088	LAM3	LAM3	LAM3			Col-UT311	H1 Orphan	H	H1, H3 ancestral
	Arg-1089	Ural (ex-H4)	ND	Ural			Col-UT312	LAM9	LAM9, Tuscany	LAM9
	Arg-1091	LAM4	LAM4, LAM3	LAM4			Col-UT316	H1	H	H1
	Arg-1092	LAM4	LAM4, LAM5	LAM4			Col-UT317	LAM9	LAM9, Tuscany	LAM9
	Arg-1093	LAM9	LAM9, LAM5	LAM9_Cluster			Col-UT320	LAM9	LAM9, Tuscany	LAM9
	Arg-11185	LAM3	LAM3	LAM3			Col-UT324	H1	H	H1
	Arg-11409	LAM3	LAM3	LAM3			Col-UT325	LAM9	LAM1	LAM1
	Arg-1147	T1-Ghana	T1	T, Tuscany			Col-UT327	H1	H	H1
	Arg-1148	H3	H	H			Col-UT329	H1	H	H1
	Arg-1151	Tuscany Orphan	Tuscany, LAM	LAM9_Cluster			Col-UT330	LAM9	LAM9	LAM9
	Arg-1153	X2	low copy number	X-Variant			Col-UT330C	LAM9	LAM9	LAM9
	Arg-1154	Tuscany	Tuscany	Tuscany			Col-UT331	H1	H	H1
	Arg-116	H2	H	H2			Col-UT341	LAM9	LAM9, Tuscany	LAM9
	Arg-11608	LAM3	LAM3	LAM3			Col-UT343	LAM9	LAM9, Tuscany	LAM9
	Arg-117	H2	H	H2			Col-UT345	LAM2	LAM9, LAM3	LAM1
	Arg-118	H2	H	H2			Col-UT348	H3	H	H
	Arg-11821	Tuscany	Tuscany	Tuscany			Col-UT349	LAM9	LAM9, Tuscany	LAM9
	Arg-1189	H2	H2	H2			Col-UT35	H3	ND	H1, H3 ancestral
	Arg-11940	LAM5	LAM5	LAM5			Col-UT350	LAM9	LAM9, Tuscany	LAM9
	Arg-11964	H2	H2	H2			Col-UT353	LAM9	LAM9, Tuscany	LAM9
	Arg-11998	T1-Ghana	T	T			Col-UT354	H3	H	H3
	Arg-12012	H1	H	H1, H3 ancestral			Col-UT356	H3	H	H1, H3 ancestral
	Arg-1202	LAM3	LAM3	LAM3			Col-UT359	LAM9	LAM9, Tuscany	LAM9
	Arg-12157	Tuscany	Tuscany	Tuscany			Col-UT361	H1	H	H1
	Arg-12349	T3	T4, T2, T3, T1	Unknown (T)			Col-UT363	H1	H	H1
	Arg-1239	Tuscany	Tuscany	Tuscany			Col-UT369	T1-Ghana	T	T
	Arg-1240	Unknown (T, H)	T	T			Col-UT372	H1	H	H1
	Arg-12401	H2	H2	H2			Col-UT374	LAM9	LAM9, LAM8, LAM4	LAM9_Cluster
	Arg-1241	LAM3	LAM3	LAM3			Col-UT376	T1-Ghana	ND	T
	Arg-1242	Unknown (T, H)	T1	T			Col-UT38	H3	ND	H3
	Arg-12422	T5MAD2	T5MAD2	T5_MAD2			Col-UT381	H1	H	H1
	Arg-1247	T1-Ghana	T	T			Col-UT384	H1	H	H1
	Arg-1248	H1	H	H			Col-UT387	X3-variant1	low copy number	X-Variant
	Arg-1249	H1 Orphan	H	H1, H3 ancestral			Col-UT39	LAM9	LAM9, LAM6	LAM9_Cluster
	Arg-1250	Unknown (LAM3)	LAM3	LAM3			Col-UT393	EAI5, EAI3	low copy number	Unknown
	Arg-1253	LAM9 Orphan	LAM3, Tuscany	LAM9, T			Col-UT397	T1-Ghana	low copy number	X-Variant
	Arg-1254	H1	H	H			Col-UT401	LAM1orphan	LAM1, LAM3, LAM9	LAM1
	Arg-1255	H3	H3, H1	H3			Col-UT43	LAM9	LAM9	LAM9
	Arg-12561	H2	H2	H2			Col-UT44	H1	H	H1
	Arg-1261	LAM5	LAM5	LAM5			Col-UT5	S Orphan	ND	S
	Arg-1262	Tuscany	Tuscany	Tuscany			Col-UT50	H1 Orphan	H	H1
	Arg-12645	H2	H2	H2			Col-UT51	LAM9	LAM9, Tuscany	LAM9
	Arg-1296	LAM5	LAM5	LAM5			Col-UT53	H1	H	H1, H3 ancestral
	Arg-1298	H2	H2	H2			Col-UT56	H1	H	H1, LAM9
	Arg-12995	Tuscany	Tuscany	Tuscany			Col-UT57	LAM9	LAM9, LAM3	LAM9
	Arg-13066	LAM3	LAM3	LAM3			Col-UT59	LAM1orphan	LAM1, LAM3, LAM2	LAM1
	Arg-1323	LAM5	LAM5	LAM5			Col-UT6	Tuscany	Tuscany	Tuscany
	Arg-13383	H2	H2	H2			Col-UT61	H1	H	H1, H3 ancestral
	Arg-13444	Tuscany	Tuscany	Tuscany			Col-UT63	LAM9	ND	LAM9
	Arg-13490	H3	H	H			Col-UT66	NA	H	H1, H3 ancestral
	Arg-1375	LAM9	LAM9	LAM9_Cluster			Col-UT68	LAM9 Orphan	LAM9	LAM9
	Arg-14015	Tuscany Orphan	Tuscany	Tuscany			Col-UT69	T1-Ghana	T	T
	Arg-14520	H1	H	H			Col-UT70	H1	H	H1
	Arg-14523	H2	H2	H2			Col-UT74	LAM9	LAM9	LAM9
	Arg-14566	LAM9	LAM9	LAM9_Cluster			Col-UT77	LAM6	LAM9, LAM6	LAM9_Cluster
	Arg-1481	T1	ND	T			Col-UT78	H1	H	H1
	Arg-1483	H3	H	H3			Col-UT79	H1	H	H1
	Arg-1485	LAM9	LAM9, LAM3	LAM9_Cluster			Col-UT8	H1	H	H1, LAM9
	Arg-1487	Unknown	T1	Unknown			Col-UT81	H1 Orphan	H	H1, H3 ancestral
	Arg-1489	Tuscany	Tuscany	Tuscany			Col-UT86	H3	H	H3
	Arg-1490	Tuscany	Tuscany	Tuscany			Col-UT87	LAM9	LAM9, Tuscany	LAM9
	Arg-1497	H1	H1, H3	H1, H3 ancestral			Col-UT88	H1	H	H1, LAM9
	Arg-1499	S	S	S			Col-UT89	LAM1	LAM	LAM1
	Arg-1505	Tuscany	Tuscany	Tuscany			Col-UT95	LAM9	LAM9, Tuscany, LAM1	LAM9_Cluster
	Arg-1506	LAM1	LAM1, LAM9, LAM4	LAM9_Cluster			Col-UT98	H1	H	H1
	Arg-1507	Tuscany	Tuscany	Tuscany			Col-UT98C	H1	H1	H1
	Arg-1511	H3 Orphan	H	H3			Spa-1	T5MAD2	T5,T1	T5_MAD2
	Arg-1512	Unknown (LAM3)	LAM3	LAM3			Spa-10	T3 Orphan	T3, T1	T3
	Arg-15129	T5MAD2	T5MAD2	T5_MAD2			Spa-100	T1	ND	T
	Arg-1517	LAM9	LAM9, Tuscany	LAM9_Cluster			Spa-101	H1	H	H
	Arg-1518	H3	H	H			Spa-102	H1	H	H
	Arg-1521	Unknown (LAM3)	LAM3	LAM3			Spa-103	T1	T1	T
	Arg-1523	H1	H	H			Spa-104	T1-Ghana	T1, T3	T
	Arg-1525	LAM9	LAM9	LAM9			Spa-105	LAM9	LAM9, LAM1, LAM3	LAM
	Arg-1526	LAM3	LAM3	LAM3			Spa-106	LAM12_MAD1	LAM12_MAD1, LAM3, LAM1	LAM12_MAD1
	Arg-1527	H3	H	H3			Spa-107	LAM3 Orphan	LAM3	LAM3
	Arg-1530	Unknown (LAM3)	LAM3	LAM3			Spa-108	Unknown (LAM3)	LAM3	LAM3
	Arg-1532	Tuscany	Tuscany	Tuscany			Spa-109	ND	ND	T5_MAD2
	Arg-1538	T1	T1, LAM6, LAM9	LAM9, T			Spa-11	LAM3	LAM3	LAM3
	Arg-1539	T1-Ghana	T1, T2	Unknown (T)			Spa-110	LAM9	LAM9, LAM6	LAM9_Cluster
	Arg-1540	T1-Ghana	T	T			Spa-111	LAM3	LAM3	LAM3
	Arg-1541	LAM1	LAM1, LAM12_MAD1	LAM1			Spa-112	H3	H	H
	Arg-1542	H3	H	H3			Spa-114	LAM3	LAM3	LAM3
	Arg-1545	Tuscany	Tuscany	Tuscany			Spa-115	T1-Ghana	T1, T3	T
	Arg-1546	Tuscany Orphan	Tuscany	Tuscany			Spa-116	LAM3	LAM3, LAM12_MAD1	LAM3
	Arg-1548	H3 Orphan	H	H3			Spa-117	T1	LAM9, Tuscany	LAM9_Cluster
	Arg-1555	LAM4	LAM	LAM4			Spa-118	LAM Orphan	LAM	LAM1
	Arg-1569	Tuscany	Tuscany	Tuscany			Spa-119	T orphan	T	T
	Arg-1625	H1	H	H			Spa-12	T2	T	T
	Arg-1627	LAM3	LAM3	LAM3			Spa-120	LAM3	LAM3	LAM3
	Arg-1629	H3	H	H			Spa-121	LAM3	LAM3	LAM3
	Arg-1632	LAM8	LAM9	LAM9_Cluster			Spa-122	H3	H	H3
	Arg-1633	H3	ND	Unknown (T)			Spa-123	T1	T1	T
	Arg-1635	T1	T1, LAM6, LAM9	LAM9, T			Spa-124	H2	H	H2
	Arg-1636	T2, T3	T2, T3	Unknown			Spa-125	LAM3	LAM3	LAM3
	Arg-1643	T5MAD2	T	T5_MAD2			Spa-126	LAM5	LAM, Tuscany	LAM9_Cluster
	Arg-1661	LAM4	LAM4, LAM3	LAM4			Spa-127	LAM9	LAM9	LAM9
	Arg-1698	LAM3	LAM3	LAM3			Spa-128	H1	H	H
	Arg-1699	S	S	S			Spa-129	T1-Ghana	T	T
	Arg-1711	Tuscany	Tuscany	Tuscany			Spa-13	LAM4	LAM3, LAM9	LAM9_Cluster
	Arg-1735	LAM5	LAM5	LAM5			Spa-130	LAM5	LAM9, T5	LAM9_Cluster
	Arg-1743	H2	H2	H2			Spa-131	LAM9	LAM9	LAM9_Cluster
	Arg-1776	LAM3	LAM3	LAM3			Spa-132	T1-Ghana	T1, T3	T
	Arg-186	H2	H2	H2			Spa-133	X2	low copy number	X-Variant
	Arg-1893	LAM5	LAM5	LAM5			Spa-134	LAM6	LAM6, LAM3, LAM9	LAM9_Cluster
	Arg-1995	LAM9	LAM9	LAM9			Spa-136	H1	H	H
	Arg-2152	Beijing	Beijing	Beijing			Spa-137	H3	H	H3
	Arg-2321	Beijing	Beijing	Beijing			Spa-138	T orphan	T	T
	Arg-241	T1-Ghana	T1, LAM3	T			Spa-139	H3	H	H3
	Arg-265	H2	H2	H2			Spa-14	Unknown	T	T
	Arg-342	LAM3	LAM3	LAM3			Spa-140	T1	low copy number	X-Variant
	Arg-349	LAM3	LAM3	LAM9, LAM3			Spa-141	T1	low copy number	S
	Arg-383	LAM3	LAM3	LAM3			Spa-142	T1-Ghana	T	T
	Arg-403	H3	H	H3			Spa-144	T1	LAM, T1	T
	Arg-410	H2	H2	H2			Spa-145	T1	ND	Unknown
	Arg-484	H2	H2	H2			Spa-146	T3	T1, T3, LAM	T
	Arg-6006	LAM3	LAM3	LAM3			Spa-147	LAM9, S	LAM	LAM
	Arg-6548	H2	H2	H2			Spa-148	LAM12_MAD1	LAM12_MAD1, LAM3	LAM12_MAD1
	Arg-697	T1-Ghana	T1, LAM3	T			Spa-149	LAM3	LAM3	LAM3
	Arg-700	LAM3	LAM3	LAM3			Spa-150	H3	H	H3
	Arg-752	LAM3	LAM3	LAM3			Spa-151	H3 Orphan	H	H3
	Arg-811	LAM3	LAM3	LAM3			Spa-152	H1	H	H1, H3 ancestral
	Arg-834	LAM9	LAM9, LAM6	LAM9_Cluster			Spa-153	LAM3 Orphan	LAM3, LAM4, LAM9	LAM3
	Arg-836	H2	H2	H2			Spa-154	LAM3	LAM3	LAM3
	Arg-839	T1-Ghana	T1	T			Spa-155	LAM3	LAM3	LAM3
	Arg-841	LAM9	LAM9	LAM9_Cluster			Spa-156	LAM9	LAM9	LAM9
	Arg-846	S	S	S			Spa-157	LAM9	LAM3	LAM3
	Arg-847	T1-Ghana	T, LAM	T			Spa-158	T	T	T
	Arg-848	T1-Ghana	T1, T3	T			Spa-159	LAM9	LAM9, T1	LAM9_Cluster
	Arg-853	T3	T1	T			Spa-16	S Orphan	S	S
	Arg-854	ND	LAM3, LAM9	LAM3			Spa-160	T3 Orphan	T3, T1	T3
	Arg-881	T1-Ghana	T	T			Spa-161	LAM3	LAM3	LAM3
	Arg-888	Unknown	T	T			Spa-162	T1-Ghana	T	T
	Arg-893	H3	H	H3			Spa-163	T1-Ghana	T, LAM	T
	Arg-900	LAM3	LAM3	LAM3			Spa-164	T1-Ghana	ND	X-Variant
	Arg-922	LAM3	LAM3	LAM3			Spa-165	T orphan	low copy number	X-Variant
	Arg-926	T1unknown	T1, T3	T			Spa-166	LAM9	LAM3, LAM9	LAM
	Arg-938	H2	H2	H2			Spa-167	T3	T	T
	Arg-939	Tuscany Orphan	Tuscany	H2			Spa-168	H Orphan	H	H3
	Arg-951	H1	H	H			Spa-169	X3-variant1	low copy number	X-Variant
	Arg-953	LAM9	LAM9, Tuscany	LAM9_Cluster			Spa-17	H3	H	H3
	Arg-957	LAM9	LAM9, T3	LAM9_Cluster			Spa-170	Unknown (LAM3)	LAM3	LAM3
	Arg-979	H3	H	H3			Spa-171	LAM9	ND	LAM9_Cluster
	Arg-981	T3	T3, T1	T			Spa-172	LAM9	LAM	LAM9
	Arg-986	H1	H	H1, H3 ancestral			Spa-173	LAM12_MAD1	LAM12_MAD1, LAM3	LAM12_MAD1
	Arg-994	LAM3	LAM3	LAM3			Spa-175	ND	H	H1, H3 ancestral
	Col-H37Rv	T1	T1	T			Spa-176	LAM3	LAM3, LAM9	LAM3
	Col-UT1	H1	H	H1			Spa-177	LAM3	LAM3, LAM9	LAM3
	Col-UT10	H3	H	H3			Spa-178	H3 Orphan	H	H3
	Col-UT101	H3	H	H3			Spa-179	NA	T	T
	Col-UT103	H1	H	H1			Spa-18	H1	H	H
	Col-UT104	H1 Orphan	H	H1			Spa-180	LAM12_MAD1	LAM12_MAD1, LAM3	LAM12_MAD1
	Col-UT105	H1	H	H1, H3 ancestral			Spa-181	ND	H	H
	Col-UT107	LAM9	LAM9, Tuscany	LAM9			Spa-182	H3	H	H3
	Col-UT113	H1	H	H1			Spa-183	LAM12_MAD1	LAM12_MAD1, LAM3	LAM12_MAD1
	Col-UT117	LAM9	LAM9, Tuscany	LAM9			Spa-184	T1	T1, T5	T
	Col-UT118	LAM9 Orphan	LAM9, Tuscany	LAM9			Spa-185	LAM9	LAM9, Tuscany	LAM9_Cluster
	Col-UT121	H3	H	H3			Spa-186	LAM12_MAD1	LAM12_MAD1, LAM3	LAM12_MAD1
	Col-UT125	H3	H	H3			Spa-187	T1-Ghana	T	T
	Col-UT126	LAM9	LAM9, Tuscany	LAM9			Spa-188	LAM9, S	LAM	LAM
	Col-UT127R	LAM9	LAM9, Tuscany	LAM9			Spa-189	Unknown (LAM3)	LAM3	LAM3
	Col-UT129	LAM9	LAM9, Tuscany	LAM9			Spa-19	LAM9	LAM9, T1	LAM9_Cluster
	Col-UT13	H3	H	H3			Spa-190	LAM3	LAM3	LAM3
	Col-UT131	H1	H	H1			Spa-191	H3	H	H
	Col-UT133	H3	H	H3			Spa-192	LAM1	LAM	LAM1
	Col-UT135	H3	H	H3			Spa-193	LAM3	LAM3	LAM3
	Col-UT136	H1	H	H1			Spa-194	Unknown (LAM3)	LAM3	LAM3
	Col-UT137	H1	H	H1, LAM9			Spa-195	LAM9	LAM9	LAM9_Cluster
	Col-UT138	T1	T1, T3	T1			Spa-196	Unknown (LAM3)	LAM3	LAM3
	Col-UT14	H3	H	H3			Spa-197	LAM3	LAM3, LAM1	LAM3
	Col-UT140	H1	H	Unknown (H1)			Spa-199	T1-Ghana	T1, T5	T
	Col-UT141	H3	H	H3			Spa-2	T1	T, LAM	T
	Col-UT142	H3	H	H3			Spa-20	H3 Orphan	H	H3
	Col-UT143	T1 Orphan	T	T1			Spa-200	H3 Orphan	H	H3
	Col-UT145	LAM Orphan	LAM, T	LAM9_Cluster			Spa-21	H3, T3	H	H3
	Col-UT147	T3	low copy number	X-Variant			Spa-22	ND	H	H1, H3 ancestral
	Col-UT147C	H1	H	H1			Spa-23	H1	H	H
	Col-UT148	H1	H	H			Spa-24	H3 Orphan	H	H3
	Col-UT15	H Orphan	ND	H1, H3 ancestral			Spa-25	T1-Ghana	T	T
	Col-UT153	H1	H	H3			Spa-26	Unknown (H)	H	H1, H3 ancestral
	Col-UT160	H1	H	H1			Spa-28	LAM Orphan	LAM	LAM9_Cluster
	Col-UT162	LAM3 Orphan	LAM3	LAM3			Spa-3	H3	H	H3
	Col-UT163	LAM9	LAM9, Tuscany	LAM9			Spa-30	ND	LAM3	LAM3
	Col-UT164	H1	H	H1			Spa-31	T1-Ghana	T1, LAM3	T
	Col-UT166	H1	H	H1			Spa-32	T	T	T
	Col-UT167	H1	H	H1			Spa-33	T3	T	T
	Col-UT168	T1 Orphan	T, LAM	T1			Spa-34	T1	T1, LAM	T
	Col-UT17	LAM9	LAM9, Tuscany	LAM9			Spa-35	H1 Orphan	H	H
	Col-UT171	H1	H	H1			Spa-36	CAS1_DEHLI	ND	Unknown
	Col-UT173	LAM9	LAM9, Tuscany	LAM9			Spa-37	LAM12_MAD1	LAM12_MAD1, LAM3	LAM12_MAD1
	Col-UT174	H1	H	H1			Spa-38	H2	H	H
	Col-UT175	H1	H	H1			Spa-39	T1	T1, T5	T, LAM9
	Col-UT178	T1 Orphan	T, LAM	T1			Spa-4	H1	H	H
	Col-UT179	LAM Orphan	LAM	LAM1			Spa-41	LAM9	LAM	LAM
	Col-UT181	LAM9	LAM9, Tuscany	LAM9			Spa-43	LAM9	LAM9, LAM4	LAM9_Cluster
	Col-UT182	LAM9	LAM9, Tuscany	LAM9			Spa-44	T orphan	T	T
	Col-UT184	H1	H	H1			Spa-45	LAM1	LAM3, LAM1	LAM1
	Col-UT185	H1	H	H1, LAM9			Spa-47	S	S	S
	Col-UT189	LAM9	LAM9	LAM9			Spa-48	LAM12_MAD1	LAM12_MAD1, LAM3	LAM12_MAD1
	Col-UT191	Unknown (H3)	H	H3			Spa-5	LAM9	LAM9, LAM3	LAM9_Cluster
	Col-UT194	H1	H	H1			Spa-50	T1-Ghana	T1, LAM	T
	Col-UT196	NA	H	H			Spa-51	LAM3	LAM3	LAM3
	Col-UT197	H3	H	H3			Spa-52	LAM9	LAM9	LAM9
	Col-UT201	H1	H	H1			Spa-53	H1	H	H1, H3 ancestral
	Col-UT204	NA	H	H1			Spa-54	H3	H	H
	Col-UT206	Tuscany	Tuscany	Tuscany			Spa-55	LAM2	LAM2, LAM3, LAM9	LAM1
	Col-UT207	LAM9	LAM3, LAM9	LAM			Spa-56	H3	H	H3
	Col-UT208	Unknown (H3)	H	H3			Spa-57	S	S	S
	Col-UT21	H1	H	H1			Spa-58	H3 Orphan	H	H3
	Col-UT211	S Orphan	S	S			Spa-59	Unknown (H)	H	H1, H3 ancestral
	Col-UT214	H1	H	H1			Spa-6	H2	H	H
	Col-UT219	X3-variant1	low copy number	LAM9			Spa-60	T1	ND	Unknown
	Col-UT22	H1	H	H1			Spa-61	LAM4	LAM5, LAM9	LAM9_Cluster
	Col-UT220	LAM9	LAM9, Tuscany	LAM9			Spa-62	T	T	T
	Col-UT221	LAM9	LAM9, Tuscany	LAM9			Spa-63	Unknown	T	T
	Col-UT224	LAM9	LAM9, Tuscany	LAM9			Spa-64	LAM1orphan	LAM	LAM9_Cluster
	Col-UT226	NA	LAM9, LAM6	LAM9_Cluster			Spa-65	T	T	T
	Col-UT23	LAM9	LAM9, Tuscany	LAM9_Cluster			Spa-66	T5MAD2	T5,T1	T5_MAD2
	Col-UT230	LAM9	LAM9, Tuscany	LAM9			Spa-67	LAM9	LAM5, LAM3	LAM9_Cluster
	Col-UT231	H1	H	H1			Spa-68	H3	H	H3
	Col-UT233	LAM9	LAM9, Tuscany	LAM9_Cluster			Spa-69	LAM3	LAM3	LAM3
	Col-UT239	H1	H	H1			Spa-7	LAM9	LAM	LAM9_Cluster
	Col-UT23R	LAM9	Tuscany	LAM9			Spa-71	T1	H	H
	Col-UT240	H1	H	H1			Spa-72	Unknown	T	T
	Col-UT242	T1 Orphan	T, LAM	T1			Spa-73	LAM5	LAM5, LAM3	LAM9_Cluster
	Col-UT243	LAM9	LAM9, Tuscany	LAM9			Spa-74	H3	H	H3
	Col-UT245	H1	H	H1			Spa-75	LAM Orphan	LAM3, LAM9	LAM3
	Col-UT246	M.africanum	ND	Unknown (T)			Spa-76	T1-Ghana	T	T
	Col-UT247	LAM9	LAM9, Tuscany	LAM9			Spa-77	T3 Orphan	T3, T1	T3
	Col-UT248	LAM9	LAM9, Tuscany	LAM9			Spa-78	Ural (ex-H4)	ND	Ural
	Col-UT250	H1	H	H			Spa-79	Orphan	LAM3	LAM3
	Col-UT251	LAM9	LAM9	LAM9			Spa-8	ND	T	T
	Col-UT253	H1	H	H1			Spa-80	X1 Orphan	low copy number	X-Variant
	Col-UT254	LAM9	LAM9, Tuscany	LAM9			Spa-81	ND	ND	T
	Col-UT259	LAM9	LAM9, Tuscany	LAM9			Spa-82	H1	H	H
	Col-UT26	LAM1	LAM9, Tuscany	LAM1			Spa-83	T1	ND	T
	Col-UT260	LAM9	LAM9, Tuscany	LAM9			Spa-84	H3	ND	H3
	Col-UT261	H1	H	H1			Spa-85	Unknown (LAM3)	LAM3	LAM3
	Col-UT262	LAM9	LAM9, Tuscany	LAM9			Spa-86	Beijing	Beijing	Beijing
	Col-UT263	H3	H	H			Spa-87	T	T	T
	Col-UT264	LAM9	LAM9	LAM9			Spa-88	T1	ND	H3
	Col-UT265	LAM9	LAM9, LAM6	LAM9_Cluster			Spa-9	T5MAD2	T5,T1	T5_MAD2
	Col-UT267	H1	H	H1			Spa-90	Unknown (LAM3)	LAM3	LAM3
	Col-UT27	H3	H	H3			Spa-91	H Orphan	H	H3
	Col-UT271	H1	H	H1			Spa-92	H3	H	H
	Col-UT272	LAM1	LAM1, LAM3	LAM1			Spa-93	T5	T5MAD2	T5_MAD2
	Col-UT274	H1	H	H1			Spa-94	H2	H	H
	Col-UT275	H1	H	H1			Spa-95	T1-Ghana	ND	T
	Col-UT276	LAM9	LAM9, Tuscany	LAM9			Spa-96	Unknown	T	T
	Col-UT278	LAM9	LAM9, Tuscany	LAM9			Spa-97	T1-Ghana	T	T
	Col-UT28	LAM Orphan	LAM	LAM1			Spa-98	LAM9	LAM	LAM
	Col-UT281	H3	H	H3			Spa-99	H Orphan	H	H1, H3 ancestral
	Col-UT282	LAM1orphan	LAM1, LAM3, LAM9	LAM1			Spa-C1	T	T	T
							Spa-C2	Beijing	Beijing	Beijing
	Family nomenclature as in Table 2.Comma separated families indicate that the pattern can belong to either family. Orphan are spoligotypes seen only once but with characteristic pattern of the given family. Unknown with a family in parenthesis indicates that although the pattern has no official classification, likely correspond to the family in parenthesis. ND, Not determined. RFLP family labeled …

## Sheet: Table S7
	Supplementary Table 7. Classification of sequenced M. tuberculosis genomes using IS-seq data
	Genome	Accession No	Previous Classification (1)	IS-Seq Classification	Site	Reference Genome(2)	3'-Termini (3)	5'-Termini (3)	Signature (4)
	CDC1551	NC_002755	X-variant (Lineage 4)	X-Variant	1	CDC1551	3115313	3116668	Universal (47)
					2	CDC1551	1985525	1986880
					3	CDC1551	3371708	3373063
					4	CDC1551	483390	484745	Haarlem (33)
	H37Ra	NC_009525	T (Lineage 4)	T	1	H37Rv	3795058	3796413
					2	H37Rv	889021	890376	T (115)
					3	H37Rv	3120524	3121879	Universal (47)
					4	H37Rv	2784615	2785970
					5	H37Rv	2430117	2431472
					6	H37Rv	1996101	1997209	T (119)
					7	H37Rv	2365414	2366769	T (120)
					8	CDC1551	1985525	1986880
					9	CDC1551	1978936	1978934
					10	H37Rv	2550014	2551369
					11	H37Rv	2635577	2636932	T (121)
					12	H37Rv	1541952	1543307	T (116)
					13	CDC1551	3548988	3548986
					14	H37Rv	3710382	3711737	T (124)
					15	H37Rv	3890779	3892134
					16	H37Rv	13623	13620
					17	H37Rv	2972109	2973464	T (122)
					18	H37Rv	2636932	1997456
	H37Rv	NC_000962	T (Lineage 4)	T	1	H37Rv	3795058	3796413
					2	H37Rv	889021	890376	T (115)
					3	H37Rv	3120524	3121879	Universal (47)
					4	H37Rv	2784615	2785970
					5	H37Rv	2430117	2431472
					6	H37Rv	1996101	1997456	T (119)
					7	H37Rv	2365414	2366769	T (120)
					8	H37Rv	1987703	1989058
					9	H37Rv	2550014	2551369
					10	H37Rv	2635577	2636932	T (121)
					11	H37Rv	1541952	1543307	T (116)
					12	H37Rv	2972109	2973464	T (122)
					13	H37Rv	3551230	3552585
					14	H37Rv	3552713	3554068
					15	H37Rv	3710382	3711737	T (124)
					16	H37Rv	3890779	3892134
	TB_02_1987	NZ_ABLM00000000	Beijing (Lineage2)	Beijing	1	H37Rv	2634159	2181338
					2	H37Rv	2165903	2165961
					3	CDC1551	2629888	2629893
					4	H37Rv	1998623	1986638
					5	H37Rv	2634159
					6	H37Rv	2266165	2266167
					7	H37Rv	2263776	2263778
					8	H37Rv	2181336	2639490
					9	H37Rv		3127932	Beijing (10)
					10	H37Rv	3378553	3378551	Beijing (11)
					11	H37Rv	3796691	3796689
					12	CDC1551	3707470	3709122
					13	H37Rv	1594	1592	Beijing (3)
	TB_210	NZ_ADAB00000000	Beijing (Lineage2)	Beijing	1	H37Rv		3549199
					3	H37Rv	3379025
					4	H37Rv	1262963	1262961	Beijing (4)
					5	H37Rv	2367678	2367674
					6	CDC1551		2367801	Beijing (1)
					7	H37Rv	3549197
					8	H37Rv	3378551		Beijing (11)
					9	H37Rv		3379027
					10	H37Rv	3127932		Beijing (10)
					11	H37Rv	2634022	2634048	Beijing (9)
					12	H37Rv	1543972	1543969	Beijing (5)
					13	H37Rv	1657016	1657013	Beijing (6)
					14	H37Rv	3493910	3493908	Beijing (12)
					15	H37Rv	3547345	3547342
					16	H37Rv	1594	1592	Beijing (3)
					17	H37Rv	3844678	3844681	Beijing (14)
					18	H37Rv	3797824	3797827	Beijing (13)
					19	CDC1551		890055
					20	CDC1551	890260	890258
					21	H37Rv	1986638	1998623	Beijing (7)
					22	H37Rv	2038898	2038896
					23	H37Rv	2165961	2165903
					24	CDC1551	2161217	2161215
					25	H37Rv	2263627	2263625	Beijing (8)
	TB_94_M4241A	Z_ABLL00000000	Lineage 2	Unclassified	1	CDC1551	890362	890360
					2	H37Rv	1168968	1168966
					3	H37Rv	1357206	1357204
					4	H37Rv	2610978	2610976
					5	H37Rv	1827978	1827975
					6	H37Rv	2129604	2129601
					7	H37Rv	1696006	1696004
					8	H37Rv	2629526	2634350
					9	H37Rv	1982147	1982077
					10	H37Rv	2000156	1998632
					13	H37Rv	3120524	3121879	Universal (47)
					14	H37Rv	3555646	3555644
					15	H37Rv	3710370	888787
					16	H37Rv	3121015	3125124
					17	H37Rv	3120524	3120142
					18	H37Rv	3125127	3121048
					19	H37Rv	1594	1592	Beijing (3)
					11	H37Rv		1998632
					12	H37Rv		3125124
	TB_98-R604_INH-RIF-EM	NZ_ABVM00000000	Unclassified	LAM9	1	H37Rv	483583	483581	LAM9 (93)
					2	CDC1551	890104	3709088
					3	H37Rv	932204	932202	LAM (42)
					4	CDC1551	1481072	1481070
					5	H37Rv	2456840	2456839	LAM9_Clus (98)
					6	H37Rv	2026671	2026669
					7	H37Rv	1986625	1998810	LAM9_Clus (94)
					8	CDC1551	3115313	3116851	Universal (47)
					9	CDC1551	3705525	3709088	LAM (45)
					10	H37Rv	3480373	3480371	LAM (48)
					11	H37Rv	3544187	3544184
					12	H37Rv	3493844	3493842
					13	H37Rv	3797652	3797652
	TB_C	NZ_AAKR00000000	X-variant (Lineage 2)	X-Variant	1	H37Rv	3120519	3121879	Universal (47)
					2	CDC1551	483390	484747	Haarlem (33)
					3	CDC1551	3709171	3709168
	TB_CPHL_A	NZ_ACHP00000000	Lineage 5	Unclassified	1	H37Rv	1907098	1907096
					2	H37Rv	1075965	1075963
					3	H37Rv	1714723	1719660
					4	H37Rv	1986711	1986708
					5	CDC1551	1985525	1996390
					6	H37Rv	4185790	4185788
					7	H37Rv	2555738	2555735
					8	H37Rv	2639492	2639490
					9	H37Rv	2962417	2962414
					10	CDC1551	3115313	3116889	Universal (47)
					11	CDC1551	3705409	3709179
	TB_EAS054	NZ_ABOV00000000	Lineage 1	Unclassified	1	H37Rv	3120524	3121879	Universal (47)
	TB_F11	NC_009565	LAM (Lineage 4)	LAM3	1	CDC1551	3705525	3708938	LAM3 (62)
					2	CDC1551	3548773	3548771
					3	CDC1551	3115313	3116851	Universal (47)
					4	CDC1551	1481072	1481070
					5	CDC1551	2681363	2681361
					5	H37Rv	2684032	2684030
					6	H37Rv	1992740	1992737
					7	H37Rv	1998602	1998600
					8	H37Rv	2262187	2262185
					9	H37Rv	2334676	2334674
					10	H37Rv	2010924	2010922	LAM3 (65)
					11	CDC1551	1985524	1986902
					12	H37Rv	1986625	1986623	LAM (43)
					13	CDC1551	1941565	1941563
					14	CDC1551	2630024	2629688
					15	CDC1551	2636823	2634236
					16	H37Rv	932204	932202	LAM (42)
					17	H37Rv	3480373	3480371	LAM (48)
	TB_GM_1503	NZ_ABQG00000000	LAM (Lineage 4)	LAM9	1	H37Rv	483583	483581	LAM9 (93)
					2	CDC1551	890282	890280
					3	H37Rv	932202	932202	LAM (42)
					4	H37Rv	1895413	1895410
					5	H37Rv	1986625	1988515	LAM (43)
					6	CDC1551	1483450	1481070
					7	H37Rv	1996701	1998810	LAM9_Clus (94)
					8	H37Rv	2456840	2456839	LAM9_Clus (98)
					9	H37Rv	3096626	3096624
					10	CDC1551	3114983	3116851
					11	H37Rv	3120523		Universal (47)
					12	CDC1551	3705525	3709088	LAM (45)
					13	H37Rv	3480373	3480371	LAM (48)
	TB_K85	NZ_ACHQ00000000	Lineage 6	Unclassified	1	H37Rv	3709624	3709622
					2	H37Rv	1998420	1998687
					3	H37Rv	1300195	1300194
	TB_KZN_1435	NC_012943	LAM (Lineage 4)	LAM9	1	H37Rv	4077861	4077859	LAM9_Clus (102)
					2	CDC1551	3705525	3711756	LAM (41)
					3	CDC1551	3116850	3115312	Universal (47)
					4	CDC1551	2630011	2629964
					5	H37Rv	2555929	2555931	LAM9_Clus (99)
					6	H37Rv	2367207	2367209
					7	CDC1551	2367802	2367805	LAM9 (92)
					8	H37Rv	2266086	2266088
					9	H37Rv	2047368	2047370	LAM9 (95)
					10	H37Rv	1989080	1986625	LAM (43)
					11	H37Rv	2807871	2807873	LAM9_Clus (100)
					12	H37Rv	3083204	3083207	LAM9 (101)
					13	H37Rv	932204	3480373	LAM (42)
					14	H37Rv	932202	3480371	LAM (42)
	TB_KZN_4207	NZ_ACVS00000000	LAM (Lineage 4)	LAM9	1	H37Rv	4077861	4077859	LAM9_Clus (102)
					2	CDC1551	3705525	3711756	LAM (41)
					3	CDC1551	3115313	3116851	Universal (47)
					4	CDC1551	2629964	2630011
					5	H37Rv	2555931	2555929	LAM9_Clus (99)
					6	CDC1551	2367806	2368116
					7	H37Rv	2047371	2047368	LAM9 (95)
					8	H37Rv	1986625	1989080	LAM (43)
					9	H37Rv	2807873	2807871	LAM9_Clus (100)
					10	H37Rv	3083207	3083204	LAM9 (101)
					11	H37Rv	932204	932202	LAM (42)
					12	H37Rv	3480373	3480371	LAM (48)
	TB_KZN_605	NZ_ABGN00000000	LAM (Lineage 4)	LAM9	1	H37Rv	4077859	4077861	LAM9_Clus (102)
					2	H37Rv	3487969	3487971
					3	H37Rv	2367210	2367207
					4	H37Rv	1986625	1989080	LAM (43)
					5	H37Rv	2266089	2266086
					6	H37Rv	2807873	2807871	LAM9_Clus (100)
					7	H37Rv	3083207	3083204	LAM9 (101)
					8	H37Rv	3480371	932202	LAM (48)
					9	H37Rv	3480373	932204	LAM (48)
					10	CDC1551	3115313	3116851	Universal (47)
					11	CDC1551	2367806	2367803
					12	CDC1551	3371906	3705525
					13	H37Rv	2555931	2550376	LAM9_Clus (99)
					14	H37Rv	2047371		LAM9 (95)
					15	H37Rv		2047368	LAM9 (95)
					16	H37Rv	2634119
					18	H37Rv		2555929	LAM9_Clus (99)
					19	CDC1551	3711756
	TB_KZN_R596	NZ_ACVU00000000	LAM (Lineage 4)	LAM9	1	H37Rv	4077861	4077859	LAM9_Clus (102)
					2	CDC1551	3705525	3711756	LAM (41)
					3	CDC1551	3115313	3116851	Universal (47)
					4	CDC1551	2629964	2630011
					5	H37Rv	2555931	2555929	LAM9_Clus (99)
					6	CDC1551	2367806	2368116
					7	H37Rv	2047371	2047368	LAM9 (95)
					8	H37Rv	1986625	1989080	LAM (43)
					9	H37Rv	2807873	2807871	LAM9_Clus (100)
					10	H37Rv	3083207	3083204	LAM9 (101)
					11	H37Rv	932204	932202	LAM (42)
					12	H37Rv	3480373	3480371	LAM (48)
	TB_KZN_V2475	NZ_ACVT00000000	LAM (Lineage 4)	LAM9	1	H37Rv	4077861	4077859	LAM9_Clus (102)
					2	CDC1551	3705525	3711756	LAM (41)
					3	CDC1551	3115313	3116851	Universal (47)
					4	CDC1551	2629964	2630011
					5	H37Rv	2555931	2555929	LAM9_Clus (99)
					6	CDC1551	2367806	2368116
					7	H37Rv	2047371	2047368	LAM9 (95)
					8	H37Rv	1986625	1989080	LAM (43)
					9	H37Rv	2807873	2807871	LAM9_Clus (100)
					10	H37Rv	3083207	3083204	LAM9 (101)
					11	H37Rv	932204	932202	LAM (42)
					12	H37Rv	3480373	3480371	LAM (48)
	TB_str_Haarlem	NZ_AASN00000000	Haarlem (Lineage 4)	Haarlem 3	1	H37Rv	1715974	1715972	H3 (31)
					2	H37Rv	1986626	1986622	Haarlem (38)
					3	H37Rv	1075950	1075948	Haarlem (37)
					4	CDC1551	2606708	2606706
					5	CDC1551	2636823	2634236
					6	CDC1551	483390	484745	Haarlem (33)
					7	H37Rv		3121879	Universal (47)
					8	CDC1551	3708941	3709122
	TB_T17	NZ_ABQH00000000	Lineage 1	Unclassified	1	H37Rv	932159	932156
					2	CDC1551	890137	890135
					3	H37Rv	1721314	1721311
					4	H37Rv	2629016	2629013
					5	H37Rv	2614571	2614569
					6	H37Rv	1998605	1998603
					7	H37Rv	2041696	2041694
					8	H37Rv	1946980	1946978
					9	H37Rv	2038643	2038865
					10	H37Rv	2262190	2262187
					11	H37Rv	888869	2574682
					13	H37Rv	3123040	3121879	Universal (47)
					14	H37Rv	3225169	3225205
					15	CDC1551	3706214	3709348
					16	CDC1551	3548703	3548701
	TB_T46	NZ_ACHO00000000	Lineage 1	Unclassified	1	H37Rv	932159	932156
					2	H37Rv	1721314	1721311
					3	H37Rv	3120524	3121879	Universal (47)
					4	H37Rv	2038643	2038640
					5	H37Rv	2629008	2631854
					6	H37Rv	2614571	2614569
					7	H37Rv	2044676	2044674
					8	H37Rv	1998385	1998924
					9	H37Rv	1946980	1946978
					10	H37Rv	3095740	3095738
					11	H37Rv	2262190	2262187
					12	H37Rv	2038819	2038865
					13	CDC1551	3548703	3548974
					14	CDC1551	3706214	3833023
					15	H37Rv	3796847	3796851
					16	CDC1551	890281	3833026
	TB_T85	NZ_ABOW00000000	Lineage 1	Beijing	1	CDC1551	890260	890258
					2	H37Rv	1262963	1262961	Beijing (4)
					3	H37Rv	1543972	1543969	Beijing (5)
					4	H37Rv	1657016	1657013	Beijing (6)
					5	H37Rv	1986638	1998623	Beijing (7)
					6	H37Rv	2165961	2165903
					7	H37Rv	2263627	2263625	Beijing (8)
					8	H37Rv		2366892
					9	H37Rv		2634022	Beijing (9)
					11	H37Rv	3343945	3343943
					12	H37Rv		3127932	Beijing (10)
					13	H37Rv	3115688	3115685
					14	H37Rv	3115685
					15	H37Rv	3549199	3549197
					16	H37Rv	3493910	3493908	Beijing (12)
					17	CDC1551	3708841		Beijing (2)
					18	CDC1551		890055
					19	H37Rv	3797827	3797825	Beijing (13)
					20	H37Rv	3844681	3844678	Beijing (14)
					21	H37Rv	1594	1592	Beijing (3)
	TB_T92	NZ_ABLN00000000	Lineage 1	Unclassified	1	H37Rv	4230305	4230303
					2	CDC1551	890137	890135
					3	H37Rv	932159	932156
					4	H37Rv	1721314	1721311
					5	H37Rv	1946980	1946978
					6	H37Rv	2038819	2038865
					7	CDC1551	2269185	2269183
					8	H37Rv	3120524	3121879	Universal (47)
					9	H37Rv	3555318	3555316
					10	CDC1551	3548703	3548701
					11	CDC1551		3708931
					12	CDC1551	3705671
	1. Classification given in previous reports. See (REFs COMAS, SPOLIGO and KZN strains)
	2. Reference genome where the insertion site presented highest similarity
	3. Nucleotide positions in the reference genome where the 3' or 5' if the insertion site mapped. In some cases only one termini had a significant similarity so only one position is displayed
	4. Signature Insertion sites as described in Table S5, number in parenthesis correspond to the signature Insertion ID.

## Sheet: Table S8
	Supplementary Table 8. Association between characteristic IS6110 and biological traits by mutual Information
	Insertion Id1	Family Marker2	Biological Traits3
	15	H1	Col	SmallClus
	21	H1	Col	SmallClus
	19	H1	Col
	17	H1	Arg	Col	Spain
	16	H1	Arg	Col	Spain	2000-2004	2005-2008	Bacilloscopy
	18	H1	Arg	Col	Spain	2000-2004	2005-2008	Bacilloscopy
	20	H1	Arg	Col	Spain	2000-2004	2005-2008	Bacilloscopy
	23	H2	Arg	INH	RIF	SM	MDR
	25	H2	Arg	INH	RIF	EMB	SM	MDR
	26	H2	Arg	INH	RIF	EMB	SM	MDR
	27	H2	Arg	INH	RIF	EMB	SM	MDR	HIV
	28	H2	Arg	INH	RIF	EMB	SM	MDR
	29	H2	Arg	Col	2005-2008	INH	RIF	EMB	SM	MDR
	30	H2	Arg	Col	INH	RIF	SM	MDR
	34	Haarlem	Arg	Col	INH
	35	Haarlem	Col
	37	Haarlem	Col
	38	Haarlem	Col
	39	Haarlem	Col
	55	LAM12	Spain
	56	LAM12	Spain
	62	LAM3	Col
	64	LAM3	Col
	65	LAM3	Col
	66	LAM3	Spain
	68	LAM3	Spain
	71	LAM3	Spain
	74	LAM3_Clus	Col	Spain	Bacilloscopy
	75	LAM3_Clus	Col	Spain
	78	LAM4,5	Arg
	79	LAM4,5	Arg
	80	LAM5	RIF	MDR
	81	LAM5	RIF	MDR
	84	LAM5	RIF	MDR
	85	LAM9	Arg	Col	Spain
	88	LAM9	Arg	Col	Spain	2000-2004	2005-2008	Bacilloscopy
	90	LAM9	Col
	99	LAM9_Clus	Spain
	102	LAM9_Clus	Spain
	103	LAM9-Tuscany	Col	Spain
	110	T	Col	Spain
	115	T	Col	Spain
	118	T	Col	Spain
	124	T	Col	Spain
	121	T	Col
	112	T	Spain
	114	T	Spain
	117	T	Spain
	131	Tuscany	Arg
	1) Correspond to the insertion id in table S4.
	2) Indicates the family to which the insertion is associated. Abbreviations as in table S4
	3) Indicates the biological traits the were either over-represented (in bold) or under-represented (underlined) for the given insertion.
	Nomenclature:
	Arg, Col, Spain indicates the country where the strain was isolated
	INH, RIF, EMB, SM indicates resistance to Izoniazid, Rifampicin, Ethambutol, Streptomycin
	MDR indicates Multi-drug resistance
	HIV indicates whether the patients were positive for HIV
	2000-2004, 2005-2008 indicates the period of time where the strain was isolated
	Bacilloscopy indicates whether the strain was isolated from a patient with high bacillary counts
	Small Clus indicates that the strain is a representative of a small cluster of strains seen in related patients and contacts.

## Sheet: Table S9
	Supplementary Table 9. Barcodes used in primers and adapters.
	IS Primer-BC	Adapter-BC
	AAGT	AACC
	AATA	AAT
	ACTG	ACATA
	AGAA	AGAGT
	ATCG	AGGG
	ATGA	ATGTC
	ATTT	CACGA
	CACC	CCAC
	CAT	CCGG
	CCAA	CCTT
	CCCT	CGTCT
	CCGG	CTATG
	CGAC	GCTA
	CGCG	GGAT
	GAGC	GGCC
	GGCC	GGTG
	GGGA	GTCAG
	GGTT	GTGCA
	GTGG	TACAC
	TAAA	TCCC
	TAGG	TGAA
	TCTT	TGTGC
	TGCA	TTGG
	TTCC	TTTA
	TTGT

## Sheet: Table S10
	Supplementary Table 10. Primers used for insertion site validation
	a) REFERENCE STRAINS
	Primer	Secuence 5' - 3'	Annealing Tº	Strains (1)
	Rv0963c-F	GGTCAGGCTGCGGGATGTT	71ºC	Arg-410, Arg-6548, Col-UT98, Col-UT98C, Col-UT261
	Rv0963c-R	AGCGTTGCGGGATACTCTGG
	Rv2809-Up	CGAGGGCATCAAGGAGTG	66.4ºC	Arg-410, Arg-6548
	Rv2809-Lo	GGCTGGTTTTCATAGTCGCT
	Rv1754c-Up	CGGGTCTCCTGGGTGATTC	64.2ºC	Arg-410, Arg-6548, Col-UT98, Col-UT98C, Col-UT261
	Rv1754c-Lo	GTATGCCTCCGTGACCGTGT
	Rv2336-Up	AATGCCGTCGTGGTCAA	66.4ºC	Arg-410, Arg-6548, Col-UT98, Col-UT98C, Col-UT261
	Rv2336-Lo	CGGTTTCTCGGGTGCTAC
	Rv1682-Up	CGTCTCGTCGTCACCAAGCA	59.8ºC	Arg-410, Arg-6548
	Rv1682-Lo	GGCAGCGTTTTCGTCCTTCA
	INS1	CGTGAGGGCATCGAGGTGGC	60ºC	Arg-410, Arg-6548, Col-UT98, Col-UT98C, Col-UT261
	IS7	AACACGCCGATACCTATTTGGTC
	phoP-F	CGGCATCACCCAACGCTTGT	68ºC	Col-UT98, Col-UT98C
	phoP-R	GGGCATCATCACATCGAGGATCA
	Rv1358-F	CGGGCAGCTCAACATTCGACAC	64.8ºC	Col-UT98, Col-UT98c, Col-UT261
	Rv1358-R	CCTCGGCTTTCTTCGGCTACCAC
	Rv0403c-F	ATTGCTGAAAGTCCTTGCCGATG	61.7ºC	Arg-410, Arg-6548, Col-UT98, Col-UT98C, Col-UT261
	Rv0403c-R	GCGGCTGCACTCGGTGTT
	Rv2254c-F	ATCCTCACCGGCGTCTTTC	61.7ºC	Col-UT98, Col-UT98c, Col-UT261
	Rv2254c-R	GCTACCGCGATTTGGAGACA
	Rv1928c-F	ACTTGGTGGGTGCCGAACGA	64.8ºC	Arg-410, Arg-6548
	Rv1928c-R	GCCCGTCTGCTGCGATGTG
	Rv0797-F	ACGTCGCGGGAGTTGAAGTTGTT	64.8ºC	Arg-410, Arg-6548
	Rv0797-R	CGGCGTTTGAGGCAGCGTAG
	Rv2813-F	CGTCCCGCCGATCTCGTC	66ºC	Col-UT98, Col-UT98C
	Rv2813-R	GCCGCCATCATGCTCATCCT
	PPE46-F	ACAGATTCCCAATAACCCA	56.9ºC	Col-UT261
	PPE46-R	ACAGAGTTCGCTATCAATGC
	PPE34-F	GCGGTCAAGTTCAGGG	59ºC	Col-UT98, Col-UT98C, Col-UT261
	PPE34-R	CACATTCGTATTAGGCGTCA
	Rv0795-R	CAAGAGGACGGCAGACGCAAA	65ºC	Col-UT98, Col-UT98C, Col-UT261
	INS1	CGTGAGGGCATCGAGGTGGC
	Rv3323c-F	TCTTCCATATCGGCACATCC	61ºC	Arg-410, Arg-6548
	Rv3323c-R	TCGAAAGCGGCACCAC
	Rv3183-F	CTAACTCACGCCCACACTTCC	63ºC	Col-H37Rv
	Rv3183-R	GGTGACGCCGAAGGGTT
	PPE38-d	AAGTGCGGATTTTCGGTGTGG	65ºC	Col-UT261
	PPE38-r	ATCAAACGAGGACGCCGAGG
	MT1968-F	GTTGTAGATTCCCGAGACTCC	59ºC	Col-UT98
	MT1968-R	CGGCGTCCCTATTTCC
	Rv2355-R	AGCCGTTCAACAGTGGTGGTT	62ºC	Col-UT98
	ISA1	CCTGACATGACCCCATCCTTTCC
	RvD5-Up	CCTGGTCCACCCGTGAG	61.6ºC	Col-UT98, Col-UT98C, Col-UT261
	RvD5-Lo	CCCAAGAGGACGGCAGA
	Rv1358-R2	GCCGCAGCTCGCAAAGGA	66ºC	Col-UT261
	INS1	CGTGAGGGCATCGAGGTGGC
	Rv2352c-R2	GGCATGTCAACACCCCGAT	65.4ºC	Arg-410
	INS1	CGTGAGGGCATCGAGGTGGC
	Rv2356c-R	TTCCGGCGTCGACCTGTCTTT	63.6ºC	Col-UT261
	ISA1	CCTGACATGACCCCATCCTTTCC
	PPE38-r	ATCAAACGAGGACGCCGAGG	63ºC	Col-UT98
	Rv2355-R	AGCCGTTCAACAGTGGTGGTT
	Rv3638-F2	TCGATTGCCGACACCTGAT	62ºC	Arg-410
	INS1	CGTGAGGGCATCGAGGTGGC
	1 - strains in which Insertions were validated using PCR
	B) ESSENCIAL GENES
	PPE12 - F	GGCGCAATTCCGATAGAAGT	60°C
	PPE12 - R	ACATCCAGATCGGATTGCCT
	Rv1477-F	AGATGTGACGTACGGTGCAA	60°C
	Rv1477-R	GTGATCCAGGCCAGTTTGAT
	Rv2812-F	GACAGCAAATGGAAAGGAGC	60°C
	RV2812-R	TTTGTGCATCATTTCGGTTG
	Rv2817-F	GTTGAACGACGAGATCATCC	60°C
	Rv2817-R	CTGGACTCGTCCACTTTGAG
	Rv3113-F	CAACGTGGGAGTTCCAGTGC	60°C
	RV3113-R	CACCACCTGCGTACCTTCGT
	Rv3201-F	ACCGGCACGCTACAGTCCAG	60°C
	Rv3201-R	CCGAAATCCGTCACCGGTTA
	PPE54-F	TCGTAATGCCGCCAGAGATC	60°C
	PPE54-R	GGCGGGCTGGGTCTGTATAT
	Rv2808-F	GGGAAAGACGCAACAGTGGT	60°C
	Rv2808-R	GCCTGGTGCTGGCAATAGTT
	Rv1978-F	CCGGTCAGCGGTCTCATAGC	60°C
	Rv1978-R	CGTGATCACGTTCGTCGTGG
	Rv2708-F	TCCCACATGCAGTGCACTCC	60°C
	Rv2708-R	TTCTTCGACAGCCCAGCACA
	Rv3376-F	TCTGTGGCCATCAAGGGAGG	60°C
	Rv3376-R	ACCAATGAGGCGTCCCTGTC
	Rv3324c-F	AGATGCACTGTTTGACTCGC	60°C
	RV3324c-R	CGCCAAAGTAGAGCACATTG
	Rv3177-F	TATACAAGGAGTCGGCGTGC	60°C
	Rv3177-R	CTTTGGTGGTCATGCGAAAT
	Rv3114-F	ACAGTTGCAGCCCTTCGTTG	60°C
	Rv3114-R	CACCACACCCCTGGACGTAA
	PPE24-F	ACGGTTTACCGCTGATCACG	60°C
	PPE24-R	GCAACCCGAGCTGAATATGG
	dnaA-F	GCTTCACCACAGTGTGGAAC	60°C
	dnaA-R	AGAACGTTGTCGGAAGAACA
	ugbP-F	GCGATGTCGAGGTCCAAGTT	60°C
	ugbP-R	TTGCTGGTCTTCATCGCCTT
	nicT-F	ACCTACAGTCGGGACATCGC	60°C
	nicT-R	GCTTGGCTACCGTCTCGATT
	PPE46-F	GAGTTCACGGCCGTCAGATC	60°C
	PPE46-R	GGTGTCCTGGGCACGTATCT
	moaC-F	CGCCAGATGCACTGTTTGAC	60°C
	moaC-R	GTGCCGCTTTCGAGTGAGAT
	moaD1-F	TGCGTACCTTCGTCGTCAAT	60°C
	moaD1-R	GGAGTTTATCGCCGAAGTGC
	Rv1371-F	AACCGTTCCCGCTCGAGAAA	60°C
	Rv1371-R	CAACTGGGCAAGGCCAACCT
	ctpD-F	CCTACACTCGGTTCATCCTG	60°C
	ctpD-R	GTGAGGTCTCGAGTGGTCAC
	hemN-F	TCACCCACATCCTGACGTTC	60°C
	hemN-R	GGCCAGTATCTCGGCGTAAG
	RV3229-F	ACGATAGCGTAGGTCATCGG	60°C
	RV3229-R	CAGTGCTCAGCCAGACTTGA
	Rv2282-F	GAAGTGATGTGGCTGAGCA	60°C
	Rv2282-R	GCCGTCGTCACTAGGGGTCT
	16S-F	AGAGGGAGAACGCCTAGATCG	53°C
	16S-R	GGTTACCTTGTTACGACTT
